# Supplementary material for: Poly[[(1,10-phenanthroline)(μ-l-tartrato)zinc] hexa­hydrate]
Source: Acta Crystallogr Sect E Struct Rep Online. 2011 Jun 30;67(Pt 7):m1005–6. doi: 10.1107/S1600536811024780 (PMC3152042; doi:10.1107/S1600536811024780)
Supplement: Supplementary file 1 [file e-67-m1005-sup1.cif]

##############################################################################
#                                                                            #
# This CIF contains the data in a paper accepted for publication in          #
# Acta Crystallographica Section E. It conforms to the requirements of       #
# Notes for Authors for Acta Crystallographica Section E, and has been       #
# peer reviewed under the auspices of the IUCr Commission on Journals.       #
#                                                                            #
# Full details of the Crystallographic Information File format               #
# are given in the paper "The Crystallographic Information File (CIF):       #
# a New Standard Archive File for Crystallography" by S. R. Hall, F. H.      #
# Allen and I. D. Brown [Acta Cryst. (1991), A47, 655-685].                  #
#                                                                            #
# The current version of the core CIF dictionary is obtainable from          #
# ftp://ftp.iucr.org/pub/cif_core.dic.                                       #
#                                                                            #
# Software is freely available for graphical display of the structure(s)     #
# in this CIF. For information consult the CIF software page                 #
# http://www.iucr.org/resources/cif/software.                                #
#                                                                            #
# This file may be used for bona fide research purposes within the           #
# scientific community so long as proper attribution is given to the journal # 
# article from which it was obtained.                                        #
#                                                                            #
##############################################################################
data_I
_audit_creation_method     'SHELXL97'
_chemical_name_systematic
;
Poly[[(1,10-phenanthroline)(\m-L-tartrato)zinc] hexahydrate]
;
_chemical_name_common     ?
_chemical_formula_moiety     'C16 H12 N2 O6 Zn, 6(H2 O)'
_chemical_formula_sum     'C16 H24 N2 O12 Zn'
_chemical_formula_iupac     '[Zn (C4 H4 O6) (C12 H8 N2)], 6H2 O'
_chemical_formula_weight     501.76
_chemical_melting_point     ?
_symmetry_cell_setting     orthorhombic
_symmetry_space_group_name_H-M     'P 21 21 21'
_symmetry_space_group_name_Hall     'P 2ac 2ab'
loop_
    _symmetry_equiv_pos_as_xyz
    'x, y, z'
    '-x+1/2, -y, z+1/2'
    '-x, y+1/2, -z+1/2'
    'x+1/2, -y+1/2, -z'
_cell_length_a     6.632(2)
_cell_length_b     15.301(4)
_cell_length_c     20.087(5)
_cell_angle_alpha     90.00
_cell_angle_beta     90.00
_cell_angle_gamma     90.00
_cell_volume     2038.4(10)
_cell_formula_units_Z     4
_cell_measurement_reflns_used     3086
_cell_measurement_theta_min     4.3
_cell_measurement_theta_max     23.8
_cell_measurement_temperature     295(2)
_exptl_crystal_description     'block'
_exptl_crystal_colour     'colourless'
_exptl_crystal_size_max     0.25
_exptl_crystal_size_mid     0.18
_exptl_crystal_size_min     0.16
_exptl_crystal_density_diffrn     1.635
_exptl_crystal_density_meas     ?
_exptl_crystal_density_method     'not measured'
_exptl_crystal_F_000     1040
_exptl_absorpt_coefficient_mu     1.273
_exptl_absorpt_correction_type     multi-scan
_exptl_absorpt_process_details     '(<i>SADABS</i>; Sheldrick, 1996)'
_exptl_absorpt_correction_T_min     0.7538
_exptl_absorpt_correction_T_max     0.8438
_exptl_special_details
;
;
_diffrn_ambient_temperature     295(2)
_diffrn_radiation_type     'MoK\a'
_diffrn_radiation_wavelength     0.71073
_diffrn_radiation_source     'fine-focus sealed tube'
_diffrn_radiation_monochromator     'graphite'
_diffrn_measurement_device_type     'Bruker SMART CCD area-detector'
_diffrn_measurement_method     '\f and \w'
_diffrn_detector_area_resol_mean     ?
_diffrn_reflns_number     16280
_diffrn_reflns_av_R_equivalents     0.0355
_diffrn_reflns_av_sigmaI/netI     0.0331
_diffrn_reflns_theta_min     1.67
_diffrn_reflns_theta_max     25.02
_diffrn_reflns_theta_full     25.02
_diffrn_measured_fraction_theta_max     0.998
_diffrn_measured_fraction_theta_full     0.998
_diffrn_reflns_limit_h_min     -7
_diffrn_reflns_limit_h_max     7
_diffrn_reflns_limit_k_min     -18
_diffrn_reflns_limit_k_max     18
_diffrn_reflns_limit_l_min     -23
_diffrn_reflns_limit_l_max     23
_diffrn_standards_number     ?
_diffrn_standards_interval_count     ?
_diffrn_standards_interval_time     ?
_diffrn_standards_decay_%     ?
_refine_special_details
;
 Refinement of <i>F</i>^2^ against ALL reflections. The weighted
 <i>R</i>-factor <i>wR</i> and goodness of fit <i>S</i> are based on
 <i>F</i>^2^, conventional <i>R</i>-factors <i>R</i> are based on <i>F</i>,
 with <i>F</i> set to zero for negative <i>F</i>^2^. The threshold expression
 of <i>F</i>^2^ > \s(<i>F</i>^2^) is used only for calculating
 <i>R</i>-factors(gt) <i>etc</i>. and is not relevant to the choice of
 reflections for refinement. <i>R</i>-factors based on <i>F</i>^2^ are
 statistically about twice as large as those based on <i>F</i>, and
 <i>R</i>-factors based on ALL data will be even larger.
;
_reflns_number_total     3541
_reflns_number_gt     3251
_reflns_threshold_expression     I>2\s(I)
_refine_ls_structure_factor_coef     Fsqd
_refine_ls_matrix_type     full
_refine_ls_R_factor_all     0.0314
_refine_ls_R_factor_gt     0.0274
_refine_ls_wR_factor_gt     0.0683
_refine_ls_wR_factor_ref     0.0709
_refine_ls_goodness_of_fit_ref     0.964
_refine_ls_restrained_S_all     0.963
_refine_ls_number_reflns     3541
_refine_ls_number_parameters     280
_refine_ls_number_restraints     3
_refine_ls_hydrogen_treatment     constr
_refine_ls_weighting_scheme     calc
_refine_ls_weighting_details
         'calc w=1/[\s^2^(Fo^2^)+(0.0466P)^2^+0.1360P] where P=(Fo^2^+2Fc^2^)/3'
_atom_sites_solution_hydrogens     geom
_atom_sites_solution_primary     direct
_atom_sites_solution_secondary     difmap
_refine_ls_shift/su_max     0.001
_refine_ls_shift/su_mean     0.000
_refine_diff_density_max     0.324
_refine_diff_density_min     -0.292
_refine_ls_extinction_method     'none'
_refine_ls_extinction_coef     ?
_refine_ls_abs_structure_details     'Flack (1983), 1456 Friedel pairs'
_refine_ls_abs_structure_Flack     0.025(12)
loop_
    _atom_type_symbol
    _atom_type_description
    _atom_type_scat_dispersion_real
    _atom_type_scat_dispersion_imag
    _atom_type_scat_source
    'C' 'C' 0.0033 0.0016
                         'International Tables Vol C Tables 4.2.6.8 and 6.1.1.4'
    'H' 'H' 0.0000 0.0000
                         'International Tables Vol C Tables 4.2.6.8 and 6.1.1.4'
    'N' 'N' 0.0061 0.0033
                         'International Tables Vol C Tables 4.2.6.8 and 6.1.1.4'
    'O' 'O' 0.0106 0.0060
                         'International Tables Vol C Tables 4.2.6.8 and 6.1.1.4'
    'Zn' 'Zn' 0.2839 1.4301
                         'International Tables Vol C Tables 4.2.6.8 and 6.1.1.4'
_computing_data_collection     'SMART (Bruker, 1998)'
_computing_cell_refinement     'SAINT (Bruker, 1998)'
_computing_data_reduction     'SAINT (Bruker, 1998)'
_computing_structure_solution     'SHELXS97 (Sheldrick, 2008)'
_computing_structure_refinement     'SHELXL97 (Sheldrick, 2008)'
_computing_molecular_graphics     'SHELXTL (Sheldrick, 2008)'
_computing_publication_material     'SHELXTL (Sheldrick, 2008)'
loop_
    _atom_site_type_symbol
    _atom_site_label
    _atom_site_fract_x
    _atom_site_fract_y
    _atom_site_fract_z
    _atom_site_U_iso_or_equiv
    _atom_site_adp_type
    _atom_site_calc_flag
    _atom_site_refinement_flags
    _atom_site_occupancy
    _atom_site_symmetry_multiplicity
    _atom_site_disorder_assembly
    _atom_site_disorder_group
    O O3 0.1075(3) -0.01758(12) 0.20025(11) 0.0366(5) Uani d . 1 1 . .
    C C16 0.2759(4) -0.02548(17) 0.22862(14) 0.0298(6) Uani d . 1 1 . .
    O O4 0.3195(3) 0.12657(10) 0.20244(9) 0.0284(4) Uani d . 1 1 . .
    C C15 0.3940(4) 0.05857(18) 0.24324(14) 0.0250(6) Uani d . 1 1 . .
    H H15 0.3646 0.0748 0.2894 0.030 Uiso calc R 1 1 . .
    Zn Zn1 1.00853(5) 0.102577(17) 0.169795(13) 0.02690(10) Uani d . 1 1 . .
    C C12 1.0062(5) 0.22189(16) 0.05463(11) 0.0271(5) Uani d . 1 1 . .
    O O5W 1.0162(4) 0.30592(14) 0.32821(11) 0.0563(6) Uani d . 1 1 . .
    N N2 1.0235(4) 0.06704(14) 0.06729(11) 0.0314(5) Uani d . 1 1 . .
    N N1 1.0013(4) 0.22682(12) 0.12231(9) 0.0275(4) Uani d . 1 1 . .
    C C4 1.0048(5) 0.29597(17) 0.01369(13) 0.0338(6) Uani d . 1 1 . .
    C C11 1.0136(5) 0.13644(17) 0.02535(12) 0.0287(5) Uani d . 1 1 . .
    O O1 0.8915(3) 0.14883(13) 0.25782(9) 0.0361(5) Uani d . 1 1 . .
    O O2 0.6953(3) 0.05600(11) 0.17118(9) 0.0304(4) Uani d . 1 1 . .
    C C5 1.0043(5) 0.2840(2) -0.05749(13) 0.0422(7) Uani d . 1 1 . .
    H H5 1.0039 0.3328 -0.0851 0.051 Uiso calc R 1 1 . .
    C C1 0.9968(5) 0.30549(16) 0.14973(13) 0.0353(6) Uani d . 1 1 . .
    H H1 0.9926 0.3097 0.1959 0.042 Uiso calc R 1 1 . .
    C C3 1.0025(5) 0.37765(18) 0.04495(16) 0.0431(7) Uani d . 1 1 . .
    H H3 1.0040 0.4286 0.0197 0.052 Uiso calc R 1 1 . .
    C C6 1.0043(6) 0.2046(2) -0.08455(13) 0.0466(7) Uani d . 1 1 . .
    H H6 0.9991 0.1992 -0.1306 0.056 Uiso calc R 1 1 . .
    C C14 0.6229(4) 0.04665(19) 0.23801(14) 0.0265(6) Uani d . 1 1 . .
    H H14 0.6551 -0.0127 0.2529 0.032 Uiso calc R 1 1 . .
    C C2 0.9980(5) 0.38216(16) 0.11246(16) 0.0425(7) Uani d . 1 1 . .
    H H2 0.9957 0.4362 0.1337 0.051 Uiso calc R 1 1 . .
    C C7 1.0121(5) 0.12713(19) -0.04425(13) 0.0367(6) Uani d . 1 1 . .
    C C8 1.0180(6) 0.0416(2) -0.06949(15) 0.0472(8) Uani d . 1 1 . .
    H H8 1.0127 0.0323 -0.1152 0.057 Uiso calc R 1 1 . .
    O O4W 0.6195(4) 0.77423(16) 0.23686(14) 0.0661(8) Uani d . 1 1 . .
    C C9 1.0313(5) -0.0270(2) -0.02751(17) 0.0488(9) Uani d . 1 1 . .
    H H9 1.0393 -0.0836 -0.0443 0.059 Uiso calc R 1 1 . .
    O O6 0.3450(3) -0.09500(13) 0.24989(13) 0.0541(6) Uani d . 1 1 . .
    O O6W 0.9593(4) 0.09008(17) 0.44919(13) 0.0668(8) Uani d . 1 1 . .
    O O5 0.6820(3) 0.11830(13) 0.34059(9) 0.0421(5) Uani d . 1 1 . .
    C C13 0.7393(4) 0.11022(17) 0.28205(13) 0.0284(6) Uani d . 1 1 . .
    O O2W 0.5435(5) 0.93830(16) 0.08799(12) 0.0691(9) Uani d . 1 1 . .
    C C10 1.0329(5) -0.0129(2) 0.04130(16) 0.0433(8) Uani d . 1 1 . .
    H H10 1.0407 -0.0607 0.0697 0.052 Uiso calc R 1 1 . .
    O O3W 0.4092(5) 0.76383(18) 0.08031(13) 0.0717(9) Uani d D 1 1 . .
    O O1W 0.8120(4) 0.74506(16) 0.05396(12) 0.0688(8) Uani d . 1 1 . .
    H H2A 0.5009 0.8888 0.1012 0.103 Uiso d R 1 1 . .
    H H4A 0.7053 0.7907 0.2081 0.103 Uiso d R 1 1 . .
    H H4B 0.5115 0.8013 0.2270 0.103 Uiso d R 1 1 . .
    H H6B 0.8707 0.0962 0.4190 0.103 Uiso d R 1 1 . .
    H H6A 0.9938 0.1431 0.4439 0.103 Uiso d R 1 1 . .
    H H5A 0.9930 0.3578 0.3153 0.103 Uiso d R 1 1 . .
    H H2B 0.5516 0.9338 0.0459 0.103 Uiso d R 1 1 . .
    H H5B 0.9921 0.2536 0.3163 0.103 Uiso d R 1 1 . .
    H H1A 0.8804 0.7738 0.0823 0.103 Uiso d R 1 1 . .
    H H1B 0.6869 0.7508 0.0620 0.103 Uiso d R 1 1 . .
    H H3B 0.3756 0.7608 0.0396 0.103 Uiso d RD 1 1 . .
    H H3A 0.3169 0.7389 0.1028 0.103 Uiso d RD 1 1 . .
    H H21 0.6634 0.0119 0.1475 0.103 Uiso d R 1 1 . .
    H H22 0.3426 0.1744 0.2228 0.103 Uiso d R 1 1 . .
loop_
    _atom_site_aniso_label
    _atom_site_aniso_U_11
    _atom_site_aniso_U_22
    _atom_site_aniso_U_33
    _atom_site_aniso_U_12
    _atom_site_aniso_U_13
    _atom_site_aniso_U_23
    O3 0.0324(12) 0.0319(10) 0.0456(12) -0.0066(8) -0.0060(10) 0.0044(9)
    C16 0.0262(16) 0.0296(14) 0.0336(15) -0.0017(11) 0.0054(12) 0.0052(12)
    O4 0.0266(10) 0.0255(9) 0.0330(10) 0.0005(8) -0.0037(8) 0.0036(8)
    C15 0.0249(15) 0.0290(13) 0.0211(15) -0.0003(11) 0.0004(12) 0.0035(12)
    Zn1 0.02568(16) 0.03218(15) 0.02283(15) 0.00036(16) 0.00039(16) 0.00170(11)
    C12 0.0165(12) 0.0402(12) 0.0246(12) 0.0009(15) -0.0026(14) 0.0047(10)
    O5W 0.0625(16) 0.0543(12) 0.0520(13) 0.0103(13) -0.0063(17) 0.0013(10)
    N2 0.0297(14) 0.0366(11) 0.0279(11) -0.0001(11) 0.0019(12) -0.0022(9)
    N1 0.0238(11) 0.0356(10) 0.0230(10) 0.0007(12) 0.0002(12) 0.0012(8)
    C4 0.0178(13) 0.0480(14) 0.0355(14) 0.0030(16) -0.0017(16) 0.0086(11)
    C11 0.0167(13) 0.0449(13) 0.0247(12) -0.0039(14) -0.0001(13) -0.0012(10)
    O1 0.0322(12) 0.0496(12) 0.0263(10) -0.0117(9) 0.0021(9) -0.0066(9)
    O2 0.0253(10) 0.0444(10) 0.0215(10) -0.0036(8) 0.0049(8) -0.0063(8)
    C5 0.0266(15) 0.0682(19) 0.0317(14) -0.0002(19) -0.0007(16) 0.0209(13)
    C1 0.0337(15) 0.0380(13) 0.0341(13) 0.0063(15) -0.0014(15) -0.0038(11)
    C3 0.0305(15) 0.0443(15) 0.0545(18) 0.0027(17) 0.0012(18) 0.0182(13)
    C6 0.0348(17) 0.085(2) 0.0199(13) -0.004(2) -0.0027(17) 0.0078(14)
    C14 0.0231(16) 0.0336(14) 0.0229(14) 0.0021(11) 0.0023(12) 0.0053(12)
    C2 0.0375(16) 0.0327(13) 0.0572(19) 0.0038(17) -0.0030(18) -0.0016(12)
    C7 0.0215(14) 0.0637(17) 0.0250(13) -0.0066(16) -0.0028(14) -0.0034(12)
    C8 0.0355(18) 0.075(2) 0.0308(15) -0.006(2) -0.0018(17) -0.0196(14)
    O4W 0.0657(18) 0.0476(14) 0.0849(19) 0.0199(12) 0.0118(15) 0.0257(13)
    C9 0.040(2) 0.0525(17) 0.054(2) -0.0013(16) -0.0003(17) -0.0231(15)
    O6 0.0400(13) 0.0317(11) 0.0906(18) 0.0011(10) 0.0008(12) 0.0195(12)
    O6W 0.079(2) 0.0599(14) 0.0614(16) -0.0124(15) -0.0221(14) 0.0128(12)
    O5 0.0411(12) 0.0659(14) 0.0193(10) -0.0092(10) 0.0030(9) -0.0049(9)
    C13 0.0284(15) 0.0348(13) 0.0220(14) 0.0016(12) -0.0018(11) -0.0002(12)
    O2W 0.099(3) 0.0630(14) 0.0455(14) -0.0279(15) 0.0035(15) -0.0172(11)
    C10 0.042(2) 0.0426(15) 0.0450(17) -0.0001(15) 0.0033(16) -0.0089(13)
    O3W 0.096(2) 0.0713(18) 0.0477(15) -0.0241(15) 0.0004(14) 0.0072(13)
    O1W 0.0779(19) 0.0765(17) 0.0521(15) 0.0169(15) -0.0096(14) -0.0161(13)
_geom_special_details
;
 All s.u.'s (except the s.u. in the dihedral angle between two l.s. planes)
 are estimated using the full covariance matrix. The cell s.u.'s are taken
 into account individually in the estimation of s.u.'s in distances, angles
 and torsion angles; correlations between s.u.'s in cell parameters are only
 used when they are defined by crystal symmetry. An approximate (isotropic)
 treatment of cell s.u.'s is used for estimating s.u.'s involving l.s. planes.
;
loop_
    _geom_bond_atom_site_label_1
    _geom_bond_atom_site_label_2
    _geom_bond_site_symmetry_2
    _geom_bond_distance
    _geom_bond_publ_flag
    O3 C16 . 1.260(3) ?
    O3 Zn1 1_455 2.046(2) ?
    C16 O6 . 1.235(3) ?
    C16 C15 . 1.534(4) ?
    O4 C15 . 1.414(3) ?
    O4 Zn1 1_455 2.1952(19) ?
    O4 H22 . 0.8525 ?
    C15 C14 . 1.533(4) ?
    C15 H15 . 0.9800 ?
    Zn1 O3 1_655 2.046(2) ?
    Zn1 O1 . 2.0567(19) ?
    Zn1 N1 . 2.1274(19) ?
    Zn1 N2 . 2.132(2) ?
    Zn1 O4 1_655 2.1952(19) ?
    Zn1 O2 . 2.1966(19) ?
    C12 N1 . 1.362(3) ?
    C12 C4 . 1.400(3) ?
    C12 C11 . 1.434(4) ?
    O5W H5A . 0.8493 ?
    O5W H5B . 0.8502 ?
    N2 C10 . 1.331(4) ?
    N2 C11 . 1.357(3) ?
    N1 C1 . 1.324(3) ?
    C4 C3 . 1.399(4) ?
    C4 C5 . 1.442(4) ?
    C11 C7 . 1.406(4) ?
    O1 C13 . 1.267(3) ?
    O2 C14 . 1.433(3) ?
    O2 H21 . 0.8519 ?
    C5 C6 . 1.331(4) ?
    C5 H5 . 0.9300 ?
    C1 C2 . 1.392(4) ?
    C1 H1 . 0.9300 ?
    C3 C2 . 1.358(4) ?
    C3 H3 . 0.9300 ?
    C6 C7 . 1.437(4) ?
    C6 H6 . 0.9300 ?
    C14 C13 . 1.524(4) ?
    C14 H14 . 0.9800 ?
    C2 H2 . 0.9300 ?
    C7 C8 . 1.403(4) ?
    C8 C9 . 1.350(5) ?
    C8 H8 . 0.9300 ?
    O4W H4A . 0.8490 ?
    O4W H4B . 0.8507 ?
    C9 C10 . 1.399(4) ?
    C9 H9 . 0.9300 ?
    O6W H6B . 0.8495 ?
    O6W H6A . 0.8494 ?
    O5 C13 . 1.242(3) ?
    O2W H2A . 0.8511 ?
    O2W H2B . 0.8494 ?
    C10 H10 . 0.9300 ?
    O3W H3B . 0.8496 ?
    O3W H3A . 0.8513 ?
    O1W H1A . 0.8500 ?
    O1W H1B . 0.8500 ?
loop_
    _geom_angle_atom_site_label_1
    _geom_angle_atom_site_label_2
    _geom_angle_atom_site_label_3
    _geom_angle_site_symmetry_1
    _geom_angle_site_symmetry_3
    _geom_angle
    _geom_angle_publ_flag
    C16 O3 Zn1 . 1_455 120.39(17) ?
    O6 C16 O3 . . 124.6(3) ?
    O6 C16 C15 . . 117.8(3) ?
    O3 C16 C15 . . 117.3(2) ?
    C15 O4 Zn1 . 1_455 112.24(15) ?
    C15 O4 H22 . . 106.9 ?
    Zn1 O4 H22 1_455 . 117.1 ?
    O4 C15 C14 . . 113.2(2) ?
    O4 C15 C16 . . 109.1(2) ?
    C14 C15 C16 . . 113.1(2) ?
    O4 C15 H15 . . 107.0 ?
    C14 C15 H15 . . 107.0 ?
    C16 C15 H15 . . 107.0 ?
    O3 Zn1 O1 1_655 . 99.98(9) ?
    O3 Zn1 N1 1_655 . 160.80(9) ?
    O1 Zn1 N1 . . 93.98(8) ?
    O3 Zn1 N2 1_655 . 92.56(9) ?
    O1 Zn1 N2 . . 159.34(9) ?
    N1 Zn1 N2 . . 78.22(8) ?
    O3 Zn1 O4 1_655 1_655 76.09(7) ?
    O1 Zn1 O4 . 1_655 92.31(8) ?
    N1 Zn1 O4 . 1_655 90.32(8) ?
    N2 Zn1 O4 . 1_655 106.70(9) ?
    O3 Zn1 O2 1_655 . 90.46(8) ?
    O1 Zn1 O2 . . 75.15(7) ?
    N1 Zn1 O2 . . 105.92(9) ?
    N2 Zn1 O2 . . 88.49(8) ?
    O4 Zn1 O2 1_655 . 159.91(7) ?
    N1 C12 C4 . . 122.8(2) ?
    N1 C12 C11 . . 117.4(2) ?
    C4 C12 C11 . . 119.8(2) ?
    H5A O5W H5B . . 139.5 ?
    C10 N2 C11 . . 118.5(2) ?
    C10 N2 Zn1 . . 128.0(2) ?
    C11 N2 Zn1 . . 113.43(16) ?
    C1 N1 C12 . . 117.8(2) ?
    C1 N1 Zn1 . . 128.78(17) ?
    C12 N1 Zn1 . . 113.42(15) ?
    C3 C4 C12 . . 117.4(2) ?
    C3 C4 C5 . . 124.0(2) ?
    C12 C4 C5 . . 118.7(2) ?
    N2 C11 C7 . . 122.6(2) ?
    N2 C11 C12 . . 117.4(2) ?
    C7 C11 C12 . . 120.0(2) ?
    C13 O1 Zn1 . . 118.07(17) ?
    C14 O2 Zn1 . . 111.16(15) ?
    C14 O2 H21 . . 111.1 ?
    Zn1 O2 H21 . . 119.0 ?
    C6 C5 C4 . . 121.4(2) ?
    C6 C5 H5 . . 119.3 ?
    C4 C5 H5 . . 119.3 ?
    N1 C1 C2 . . 122.8(2) ?
    N1 C1 H1 . . 118.6 ?
    C2 C1 H1 . . 118.6 ?
    C2 C3 C4 . . 119.6(2) ?
    C2 C3 H3 . . 120.2 ?
    C4 C3 H3 . . 120.2 ?
    C5 C6 C7 . . 121.5(2) ?
    C5 C6 H6 . . 119.2 ?
    C7 C6 H6 . . 119.2 ?
    O2 C14 C13 . . 108.1(2) ?
    O2 C14 C15 . . 112.6(2) ?
    C13 C14 C15 . . 112.7(2) ?
    O2 C14 H14 . . 107.8 ?
    C13 C14 H14 . . 107.8 ?
    C15 C14 H14 . . 107.8 ?
    C3 C2 C1 . . 119.6(2) ?
    C3 C2 H2 . . 120.2 ?
    C1 C2 H2 . . 120.2 ?
    C11 C7 C8 . . 117.0(3) ?
    C11 C7 C6 . . 118.5(3) ?
    C8 C7 C6 . . 124.5(3) ?
    C9 C8 C7 . . 120.1(3) ?
    C9 C8 H8 . . 119.9 ?
    C7 C8 H8 . . 119.9 ?
    H4A O4W H4B . . 105.1 ?
    C8 C9 C10 . . 119.8(3) ?
    C8 C9 H9 . . 120.1 ?
    C10 C9 H9 . . 120.1 ?
    H6B O6W H6A . . 89.5 ?
    O5 C13 O1 . . 124.1(2) ?
    O5 C13 C14 . . 117.3(2) ?
    O1 C13 C14 . . 118.6(2) ?
    H2A O2W H2B . . 105.1 ?
    N2 C10 C9 . . 122.0(3) ?
    N2 C10 H10 . . 119.0 ?
    C9 C10 H10 . . 119.0 ?
    H3B O3W H3A . . 107.4 ?
    H1A O1W H1B . . 109.9 ?
loop_
    _geom_hbond_atom_site_label_D
    _geom_hbond_atom_site_label_H
    _geom_hbond_atom_site_label_A
    _geom_hbond_site_symmetry_A
    _geom_hbond_distance_DH
    _geom_hbond_distance_HA
    _geom_hbond_distance_DA
    _geom_hbond_angle_DHA
    O1W H1A O5W 3_755 0.85 1.99 2.787(3) 157
    O2W H2A O3W 1_555 0.85 2.05 2.819(4) 150
    O2W H2B O6W 2_664 0.85 1.98 2.822(4) 172
    O3W H3A O5 3_655 0.85 2.17 2.802(3) 131
    O3W H3B O1W 4_465 0.85 1.93 2.776(4) 177
    O4W H4A O5W 3_755 0.85 2.00 2.789(4) 154
    O4W H4B O6 1_565 0.85 1.99 2.718(3) 143
    O5W H5A O3 3_655 0.85 2.04 2.880(3) 168
    O5W H5B O1 1_555 0.85 2.10 2.909(3) 160
    O6W H6A O1W 3_745 0.85 2.02 2.816(4) 155
    O6W H6B O5 1_555 0.85 2.04 2.886(3) 174
    O2 H21 O2W 1_545 0.85 1.82 2.655(3) 164
    O4 H22 O4W 3_645 0.85 1.75 2.599(3) 178
_iucr_refine_instructions_details
;
TITL 091019a_0m in P2(1)2(1)2(1)
CELL 0.71073   6.6322  15.3008  20.0871  90.000  90.000  90.000
ZERR    4.00   0.0020   0.0041   0.0054   0.000   0.000   0.000
LATT -1
SYMM 0.5-X, -Y, 0.5+Z
SYMM -X, 0.5+Y, 0.5-Z
SYMM 0.5+X, 0.5-Y, -Z
SFAC C  H  N  O  Zn
UNIT 64 96 8 48 4
OMIT  -3.00  50.04
dfix 0.85 0.01 o3w h3a o3w h3b
dfix 1.37 0.01  h3a h3b
L.S. 15
ACTA
BOND$H
htab
FMAP 2
PLAN 20
TEMP 23.000
WGHT    0.046600    0.136000
FVAR       0.10131
O3    4   0.10746  -0.01758   0.20027  11.00000   0.03244   0.03189 =
       0.04575   0.00451  -0.00599  -0.00666
C16   1   0.27588  -0.02545   0.22862  11.00000   0.02620   0.02956 =
       0.03361   0.00509   0.00531  -0.00171
O4    4   0.31957   0.12672   0.20250  11.00000   0.02631   0.02574 =
       0.03279   0.00383  -0.00354   0.00063
C15   1   0.39401   0.05862   0.24325  11.00000   0.02486   0.02915 =
       0.02111   0.00368   0.00028  -0.00037
AFIX  13
H15   2   0.36523   0.07450   0.28850  11.00000  -1.20000
AFIX   0
ZN1   5   1.00853   0.10258   0.16980  11.00000   0.02574   0.03223 =
       0.02288   0.00172   0.00039   0.00035
C12   1   1.00615   0.22185   0.05463  11.00000   0.01652   0.04032 =
       0.02462   0.00492  -0.00251   0.00074
O5W   4   1.01628   0.30591   0.32823  11.00000   0.06257   0.05434 =
       0.05206   0.00137  -0.00620   0.01035
N2    3   1.02358   0.06703   0.06728  11.00000   0.02976   0.03658 =
       0.02800  -0.00214   0.00188  -0.00006
N1    3   1.00140   0.22681   0.12232  11.00000   0.02386   0.03551 =
       0.02301   0.00110   0.00014   0.00081
C4    1   1.00482   0.29599   0.01370  11.00000   0.01789   0.04795 =
       0.03556   0.00854  -0.00162   0.00313
C11   1   1.01365   0.13646   0.02534  11.00000   0.01669   0.04493 =
       0.02479  -0.00124   0.00000  -0.00387
O1    4   0.89147   0.14882   0.25779  11.00000   0.03228   0.04981 =
       0.02631  -0.00661   0.00210  -0.01168
O2    4   0.69525   0.05591   0.17112  11.00000   0.02525   0.04441 =
       0.02145  -0.00596   0.00492  -0.00360
C5    1   1.00439   0.28404  -0.05750  11.00000   0.02652   0.06855 =
       0.03169   0.02077  -0.00081  -0.00040
AFIX  43
H5    2   1.00415   0.33441  -0.08600  11.00000  -1.20000
AFIX   0
C1    1   0.99678   0.30547   0.14974  11.00000   0.03365   0.03806 =
       0.03413  -0.00385  -0.00139   0.00609
AFIX  43
H1    2   0.99246   0.30979   0.19740  11.00000  -1.20000
AFIX   0
C3    1   1.00241   0.37766   0.04496  11.00000   0.03048   0.04436 =
       0.05467   0.01834   0.00125   0.00271
AFIX  43
H3    2   1.00391   0.43021   0.01885  11.00000  -1.20000
AFIX   0
C6    1   1.00431   0.20457  -0.08455  11.00000   0.03474   0.08524 =
       0.02006   0.00778  -0.00289  -0.00388
AFIX  43
H6    2   0.99893   0.19891  -0.13211  11.00000  -1.20000
AFIX   0
C14   1   0.62291   0.04663   0.23803  11.00000   0.02319   0.03356 =
       0.02286   0.00526   0.00235   0.00210
AFIX  13
H14   2   0.65431  -0.01155   0.25260  11.00000  -1.20000
AFIX   0
C2    1   0.99792   0.38219   0.11247  11.00000   0.03753   0.03268 =
       0.05728  -0.00167  -0.00294   0.00385
AFIX  43
H2    2   0.99554   0.43795   0.13437  11.00000  -1.20000
AFIX   0
C7    1   1.01208   0.12717  -0.04423  11.00000   0.02151   0.06372 =
       0.02503  -0.00330  -0.00286  -0.00648
C8    1   1.01799   0.04160  -0.06950  11.00000   0.03568   0.07533 =
       0.03078  -0.01957  -0.00181  -0.00630
AFIX  43
H8    2   1.01255   0.03192  -0.11668  11.00000  -1.20000
AFIX   0
O4W   4   0.61937   0.77425   0.23686  11.00000   0.06586   0.04773 =
       0.08513   0.02605   0.01191   0.02018
C9    1   1.03131  -0.02700  -0.02754  11.00000   0.03982   0.05249 =
       0.05405  -0.02326  -0.00050  -0.00109
AFIX  43
H9    2   1.03966  -0.08536  -0.04485  11.00000  -1.20000
AFIX   0
O6    4   0.34499  -0.09502   0.24990  11.00000   0.04007   0.03177 =
       0.09066   0.01967   0.00075   0.00117
O6W   4   0.95927   0.09007   0.44920  11.00000   0.07917   0.06012 =
       0.06134   0.01272  -0.02198  -0.01231
O5    4   0.68204   0.11828   0.34059  11.00000   0.04117   0.06631 =
       0.01936  -0.00494   0.00292  -0.00930
C13   1   0.73929   0.11020   0.28204  11.00000   0.02830   0.03497 =
       0.02201  -0.00027  -0.00185   0.00150
O2W   4   0.54341   0.93826   0.08800  11.00000   0.09915   0.06308 =
       0.04535  -0.01720   0.00348  -0.02798
C10   1   1.03293  -0.01287   0.04130  11.00000   0.04239   0.04269 =
       0.04496  -0.00894   0.00332   0.00001
AFIX  43
H10   2   1.04103  -0.06228   0.07064  11.00000  -1.20000
AFIX   0
O3W   4   0.40913   0.76379   0.08031  11.00000   0.09566   0.07158 =
       0.04772   0.00732   0.00054  -0.02398
O1W   4   0.81206   0.74508   0.05393  11.00000   0.07777   0.07689 =
       0.05221  -0.01612  -0.00968   0.01688
AFIX   3
H2A   2   0.50096   0.88881   0.10122  11.00000  -1.50000
H4A   2   0.70530   0.79075   0.20809  11.00000  -1.50000
H4B   2   0.51154   0.80131   0.22696  11.00000  -1.50000
H6B   2   0.87070   0.09623   0.41898  11.00000  -1.50000
H6A   2   0.99383   0.14311   0.44388  11.00000  -1.50000
H5A   2   0.99300   0.35785   0.31532  11.00000  -1.50000
H2B   2   0.55163   0.93382   0.04590  11.00000  -1.50000
H5B   2   0.99217   0.25365   0.31630  11.00000  -1.50000
H1A   2   0.88040   0.77384   0.08224  11.00000  -1.50000
H1B   2   0.68693   0.75081   0.06197  11.00000  -1.50000
H3B   2   0.37564   0.76082   0.03953  11.00000  -1.50000
H3A   2   0.31692   0.73893   0.10279  11.00000  -1.50000
H21   2   0.66340   0.01191   0.14752  11.00000  -1.50000
H22   2   0.34268   0.17446   0.22275  11.00000  -1.50000
AFIX   0
HKLF 4
END
;
data_global
_journal_date_recd_electronic     2011-06-01
_journal_date_accepted     2011-06-23
_journal_name_full     'Acta Crystallographica, Section E'
_journal_year     2011
_journal_volume     67
_journal_issue      7
_journal_page_first     m1005
_journal_page_last     m1006
_journal_paper_category     QM
_journal_coeditor_code     RK2279
_publ_contact_author
;
 Prof.Cui, Guang-Hua
 College of Chemical Engineering
 Hebei United University
 Tangshan 063009
 People's Republic of China
;
_publ_contact_author_email     tscghua@126.com
_publ_contact_author_fax     '+86 0315-2592170'
_publ_contact_author_phone     '+86 0315-2592169'
_publ_section_title
;
Poly[[(1,10-phenanthroline)(\m-L-tartrato)zinc] hexahydrate]
;
loop_
    _publ_author_name
    _publ_author_footnote
    _publ_author_address
    'Dong, Gui-Ying' .
;
College of Chemical Engineering
Hebei United University
Tangshan 063009
People's Republic of China
;
    'He, Cui-Hong' .
;
College of Chemical Engineering
Hebei United University
Tangshan 063009
People's Republic of China
;
    'Liu, Tong-Fei' .
;
College of Chemical Engineering
Hebei United University
Tangshan 063009
People's Republic of China
;
    'Cui, Guang-Hua' .
;
College of Chemical Engineering
Hebei United University
Tangshan 063009
People's Republic of China
;
    'Deng, Xiao-Chen' .
;
Qian'an College
Hebei United University
Tangshan 063009
People's Republic of China
;
