# Supplementary material for: Poly[[(1,10-phenanthroline)(μ-l-tartrato)zinc] hexa­hydrate]
Source: Acta Crystallogr Sect E Struct Rep Online. 2011 Jun 30;67(Pt 7):m1005–6. doi: 10.1107/S1600536811024780 (PMC3152042; doi:10.1107/S1600536811024780)
Supplement: Supplementary file 2 [file e-67-m1005-Isup2.hkl]

# 
# h,k,l, Fc-squared, Fo-squared, sigma(Fo-squared) and status flag 
# 
data_I
_shelx_title ' 091019a_0m in P2(1)2(1)2(1)' 
_shelx_refln_list_code          4 
_shelx_F_calc_maximum      336.48 
_exptl_crystal_F_000      1040.00 
_reflns_d_resolution_high  0.8403 
 
loop_ 
 _symmetry_equiv_pos_as_xyz 
 'x, y, z' 
 '-x+1/2, -y, z+1/2' 
 '-x, y+1/2, -z+1/2' 
 'x+1/2, -y+1/2, -z' 
 
_cell_length_a     6.6322 
_cell_length_b    15.3008 
_cell_length_c    20.0871 
_cell_angle_alpha  90.000 
_cell_angle_beta   90.000 
_cell_angle_gamma  90.000 
 
_shelx_F_squared_multiplier     1.000 
 
loop_ 
 _refln_index_h 
 _refln_index_k 
 _refln_index_l 
 _refln_F_squared_calc 
 _refln_F_squared_meas 
 _refln_F_squared_sigma 
 _refln_observed_status 
   2   0   0   113217.80    97596.78   2632.19 o 
   4   0   0    22687.11    22765.86    377.51 o 
   6   0   0    10441.91    11017.70    376.72 o 
   1   1   0       22.13       32.28      2.70 o 
   2   1   0      212.53      189.52     16.98 o 
   3   1   0     1303.45     1355.39     25.73 o 
   4   1   0       29.86       35.84      4.75 o 
   5   1   0      380.69      370.52     17.40 o 
   6   1   0      740.84      788.88     36.59 o 
   7   1   0      312.04      258.47     40.50 o 
   0   2   0      483.16      560.21     21.47 o 
   1   2   0    16169.64    16167.86    326.51 o 
   2   2   0      523.95      536.78     13.02 o 
   3   2   0    13251.22    13310.55    162.99 o 
   4   2   0       51.30       63.72      6.14 o 
   5   2   0      934.71      954.97     23.58 o 
   6   2   0      167.70      144.11     24.40 o 
   1   3   0     1417.25     1348.61     35.42 o 
   2   3   0       60.55       42.53      4.24 o 
   3   3   0      853.27      873.11     16.48 o 
   4   3   0      535.21      570.72     15.48 o 
   5   3   0      102.88      100.05     10.72 o 
   6   3   0      223.45      219.04     18.94 o 
   7   3   0      195.92      167.84     43.92 o 
   0   4   0     2725.86     3240.35     70.43 o 
   1   4   0     5108.31     5165.35     90.76 o 
   2   4   0     1753.74     1539.47     49.02 o 
   3   4   0    11070.68    11020.67    139.63 o 
   4   4   0     2914.19     3089.91     41.73 o 
   5   4   0     2574.20     2523.73     56.13 o 
   6   4   0     1649.38     1695.05     45.94 o 
   7   4   0      378.10      477.25     56.61 o 
   1   5   0      250.67      271.53      6.44 o 
   2   5   0      756.42      707.51     18.23 o 
   3   5   0      169.99      192.20      8.17 o 
   4   5   0     1035.77     1041.63     20.25 o 
   5   5   0      103.56       94.58      9.92 o 
   6   5   0       12.81        8.46      9.43 o 
   7   5   0      265.96      241.34     47.09 o 
   0   6   0    24562.17    23099.84    387.73 o 
   1   6   0     4866.58     5156.97     61.25 o 
   2   6   0     3332.57     3300.82     49.10 o 
   3   6   0     2810.16     2595.70     42.93 o 
   4   6   0     1943.85     1834.11     34.85 o 
   5   6   0       60.28       51.21     10.29 o 
   6   6   0     1190.90     1245.41     40.03 o 
   7   6   0      431.34      480.52     27.67 o 
   1   7   0      315.14      325.03      8.39 o 
   2   7   0     1054.75     1033.03     19.14 o 
   3   7   0        0.60       -3.20      4.10 o 
   4   7   0      152.24      160.11     11.54 o 
   5   7   0       25.27       25.75      9.46 o 
   6   7   0       39.27       42.49     11.20 o 
   7   7   0       47.62       21.61     26.65 o 
   0   8   0     4017.01     3844.70     54.08 o 
   1   8   0    11618.90    11178.06    102.35 o 
   2   8   0        3.69        5.43      4.00 o 
   3   8   0     1502.96     1344.53     26.39 o 
   4   8   0      291.10      271.68     15.16 o 
   5   8   0      610.16      646.76     25.29 o 
   6   8   0      215.14      194.08     19.79 o 
   7   8   0      635.62      618.13     49.67 o 
   1   9   0      369.40      380.89     10.24 o 
   2   9   0      221.28      217.31      9.05 o 
   3   9   0      255.34      237.66     12.03 o 
   4   9   0       49.67       46.84      8.78 o 
   5   9   0       11.44       32.69     10.00 o 
   6   9   0        1.05       -1.65     11.07 o 
   0  10   0     3849.63     3898.94     57.14 o 
   1  10   0        2.28       -3.28      3.37 o 
   2  10   0     4671.78     4460.03     57.81 o 
   3  10   0      190.62      159.01     10.96 o 
   4  10   0     3841.80     3857.27     59.20 o 
   5  10   0       12.29       12.97      8.61 o 
   6  10   0     1226.61     1246.55     43.97 o 
   1  11   0      121.62      117.50      8.40 o 
   2  11   0        0.11       -1.32      5.74 o 
   3  11   0       91.69       85.57     11.63 o 
   4  11   0       48.69       60.19      9.28 o 
   5  11   0       66.04       67.34     11.50 o 
   6  11   0       15.82       37.76     17.37 o 
   0  12   0     1319.17     1370.98     31.90 o 
   1  12   0       15.58       11.19      6.00 o 
   2  12   0      126.95      127.33     10.72 o 
   3  12   0       35.31       53.26      8.74 o 
   4  12   0      437.39      463.09     20.40 o 
   5  12   0      313.63      326.50     19.23 o 
   1  13   0        0.87       -2.43      5.61 o 
   2  13   0       83.13       80.78      9.08 o 
   3  13   0       50.95       33.97      8.85 o 
   4  13   0       29.53       23.67      8.86 o 
   5  13   0        0.24       -1.42      7.95 o 
   0  14   0      798.75      855.95     37.53 o 
   1  14   0     1734.45     1743.49     36.12 o 
   2  14   0      131.58      139.48     10.91 o 
   3  14   0        1.77       -1.58      7.21 o 
   4  14   0      482.57      483.41     22.07 o 
   5  14   0      408.74      371.91     27.43 o 
   1  15   0        7.31       20.79      8.88 o 
   2  15   0      250.64      270.76     14.25 o 
   3  15   0        0.55       -4.47      7.92 o 
   4  15   0       35.25       41.65     11.04 o 
   0  16   0       91.22       93.15     22.94 o 
   1  16   0      780.00      832.90     27.79 o 
   2  16   0      148.38      163.30     16.66 o 
   3  16   0      650.90      684.22     28.09 o 
   1  17   0       34.98       29.69     10.94 o 
   2  17   0      106.96      109.68     13.65 o 
   0  18   0      259.56      277.47     28.18 o 
   1  18   0      491.30      464.26     41.10 o 
   1   0   1     8166.12     8052.71    219.59 o 
   2   0   1      713.85      729.05     31.23 o 
   3   0   1    36800.33    36374.07    429.23 o 
   4   0   1     3470.46     3687.14     48.93 o 
   5   0   1     1402.49     1431.13     37.03 o 
   6   0   1      754.03      767.53     34.04 o 
   7   0   1     1378.90     1419.06     91.74 o 
  -7   1   1      448.36      503.63     40.01 o 
  -6   1   1     2540.74     2434.06    115.16 o 
  -5   1   1      815.56      855.50     24.00 o 
  -4   1   1     7480.42     8351.17     98.53 o 
  -3   1   1     3482.21     3708.35     61.58 o 
  -2   1   1    20869.33    22025.00    440.89 o 
  -1   1   1     5823.08     6037.34    190.31 o 
   0   1   1     9725.31     4862.27    150.30 o 
   1   1   1     6032.11     6093.66    126.30 o 
   2   1   1    20710.12    21739.52    442.12 o 
   3   1   1     3503.81     3656.72     55.68 o 
   4   1   1     7296.29     8144.59     86.83 o 
   5   1   1      832.60      886.31     24.53 o 
   6   1   1     2422.93     2405.76     65.44 o 
   7   1   1      442.59      334.76     54.65 o 
  -7   2   1      246.35      148.35     40.99 o 
  -6   2   1      916.00      969.46     46.91 o 
  -5   2   1      503.89      523.63     24.06 o 
  -4   2   1     1766.93     1669.54     26.77 o 
  -3   2   1     1006.02     1056.78     22.34 o 
  -2   2   1     6217.57     5786.51    168.84 o 
  -1   2   1     1280.56     1290.18     34.72 o 
   0   2   1    19211.70    18559.86    304.38 o 
   1   2   1     1466.18     1448.50     35.01 o 
   2   2   1     4901.33     4661.33     90.72 o 
   3   2   1     1102.72     1119.91     21.00 o 
   4   2   1     1510.16     1421.04     23.97 o 
   5   2   1      605.13      619.65     18.63 o 
   6   2   1      765.00      792.90     35.15 o 
   7   2   1      279.67      273.63     27.00 o 
  -7   3   1      130.73       70.27     33.18 o 
  -6   3   1      476.60      512.83     28.91 o 
  -5   3   1      467.52      469.30     16.91 o 
  -4   3   1      239.24      233.43     19.74 o 
  -3   3   1      364.55      381.46     13.62 o 
  -2   3   1     2288.94     2230.71     66.94 o 
  -1   3   1     8024.90     8049.34    166.19 o 
   0   3   1     2889.58     2700.16     42.18 o 
   1   3   1     7726.28     7617.36    163.40 o 
   2   3   1     2762.62     2802.19     44.24 o 
   3   3   1      441.17      436.87     11.29 o 
   4   3   1      277.01      274.49     10.32 o 
   5   3   1      487.47      469.21     17.45 o 
   6   3   1      424.33      483.90     24.79 o 
   7   3   1      142.75      124.64     21.56 o 
  -6   4   1      404.40      381.85     26.57 o 
  -5   4   1      529.80      535.21     19.50 o 
  -4   4   1     1296.05     1254.53     37.83 o 
  -3   4   1     7324.63     6963.10     83.79 o 
  -2   4   1     2848.36     2738.56    103.45 o 
  -1   4   1     6529.50     6140.59    107.78 o 
   0   4   1    10618.25    10503.73    153.12 o 
   1   4   1     6511.25     5874.73    129.77 o 
   2   4   1     2917.54     2734.08     42.27 o 
   3   4   1     7139.83     6825.53     82.77 o 
   4   4   1     1329.58     1305.42     20.93 o 
   5   4   1      423.25      416.52     16.95 o 
   6   4   1      389.98      426.52     22.85 o 
   7   4   1      362.51      362.94     38.68 o 
  -7   5   1      233.27      340.61     51.73 o 
  -6   5   1      581.82      575.53     27.35 o 
  -5   5   1      381.98      396.36     16.44 o 
  -4   5   1      113.11       94.41     13.69 o 
  -3   5   1      422.24      417.69     13.55 o 
  -2   5   1     1360.84     1450.97     37.93 o 
  -1   5   1      277.30      293.24      9.84 o 
   0   5   1     3738.66     3484.95     55.66 o 
   2   5   1     1304.95     1369.17     34.37 o 
   3   5   1      615.59      606.48     17.49 o 
   4   5   1      122.84      119.87      7.95 o 
   5   5   1      400.51      395.69     18.65 o 
   6   5   1      596.44      638.14     27.82 o 
   7   5   1      194.07      142.57     23.91 o 
  -7   6   1      297.25      361.11     54.65 o 
  -6   6   1      310.72      285.26     24.83 o 
  -5   6   1     2236.42     2252.53     42.79 o 
  -4   6   1     1389.07     1368.13     28.58 o 
  -3   6   1     5764.56     5647.38     71.63 o 
  -2   6   1     1330.86     1219.71     24.02 o 
  -1   6   1     1074.15     1070.78     21.76 o 
   0   6   1    14864.20    14291.07    173.36 o 
   1   6   1     1542.30     1120.41     54.65 o 
   2   6   1     1426.57     1313.03     22.92 o 
   3   6   1     5721.79     5551.20     71.98 o 
   4   6   1     1323.64     1313.59     26.41 o 
   5   6   1     2210.60     2219.17     47.19 o 
   6   6   1      285.60      349.04     20.52 o 
   7   6   1      329.47      347.49     24.88 o 
  -7   7   1       41.20       86.87     30.26 o 
  -6   7   1      469.77      475.23     45.79 o 
  -5   7   1       31.96       30.26      8.23 o 
  -4   7   1     1473.78     1457.23     34.14 o 
  -3   7   1      186.25      164.05      9.33 o 
  -2   7   1     4117.01     3897.59     61.96 o 
  -1   7   1      626.49      608.36     12.70 o 
   0   7   1      475.76      518.12     10.27 o 
   1   7   1      580.71      584.54     15.82 o 
   2   7   1     4225.42     4070.77     49.91 o 
   3   7   1      184.08      170.62      9.71 o 
   4   7   1     1400.75     1464.86     31.78 o 
   5   7   1       39.05       39.03      9.63 o 
   6   7   1      501.01      476.26     23.24 o 
   7   7   1       48.40       68.61     19.51 o 
  -7   8   1      130.90      116.14     27.50 o 
  -6   8   1      431.92      405.22     31.41 o 
  -5   8   1      144.30      112.71     22.79 o 
  -4   8   1     4709.55     4469.34     70.35 o 
  -3   8   1      621.93      575.35     20.00 o 
  -2   8   1     3169.39     3149.68     44.38 o 
  -1   8   1     1416.22     1428.43     21.24 o 
   0   8   1     1504.40     1392.59     18.47 o 
   1   8   1     1354.32     1339.56     20.51 o 
   2   8   1     2844.90     2873.76     37.86 o 
   3   8   1      578.59      584.11     15.33 o 
   4   8   1     4820.77     4620.38     65.29 o 
   5   8   1       88.46       89.80     12.75 o 
   6   8   1      393.52      439.82     40.21 o 
   7   8   1      123.47      144.82     25.68 o 
  -6   9   1       23.58       17.41     14.23 o 
  -5   9   1      422.76      417.53     21.02 o 
  -4   9   1      413.29      392.66     25.85 o 
  -3   9   1      661.06      631.15     18.33 o 
  -2   9   1      216.27      213.92      9.89 o 
  -1   9   1      921.45      892.92     17.16 o 
   0   9   1      833.09      739.77     13.03 o 
   1   9   1      993.24      956.00     16.74 o 
   2   9   1      182.54      188.34      9.42 o 
   3   9   1      765.26      747.51     20.52 o 
   4   9   1      369.32      388.90     17.44 o 
   5   9   1      461.39      490.55     20.12 o 
   6   9   1       37.43       48.66     12.54 o 
  -6  10   1      159.31      173.62     36.55 o 
  -5  10   1      920.92      898.01     30.35 o 
  -4  10   1      288.13      283.71     15.64 o 
  -3  10   1     3326.39     3264.35     54.04 o 
  -2  10   1       74.71       61.53      6.85 o 
  -1  10   1     5108.84     4873.42     57.32 o 
   0  10   1       10.24       17.09      3.80 o 
   1  10   1     5066.09     4858.28     53.10 o 
   2  10   1       58.05       61.80      7.64 o 
   3  10   1     3154.14     3112.77     49.66 o 
   4  10   1      296.25      285.82     14.61 o 
   5  10   1      846.88      810.34     28.84 o 
   6  10   1      177.28      178.74     20.81 o 
  -6  11   1      352.66      307.92     38.19 o 
  -5  11   1        5.45        9.10      8.59 o 
  -4  11   1      620.73      599.74     22.19 o 
  -3  11   1       41.75       32.52      8.26 o 
  -2  11   1     1199.05     1175.74     24.20 o 
  -1  11   1      162.52      163.26     10.16 o 
   0  11   1     1254.34     1268.58     20.76 o 
   1  11   1      231.28      208.81     11.49 o 
   2  11   1     1139.67     1163.84     25.96 o 
   3  11   1       17.99       13.01      6.85 o 
   4  11   1      622.92      615.91     20.56 o 
   5  11   1       20.94       18.03      9.82 o 
   6  11   1      337.52      332.40     45.64 o 
  -5  12   1       27.06       41.96     11.76 o 
  -4  12   1      780.40      737.34     22.75 o 
  -3  12   1      219.58      205.80     13.07 o 
  -2  12   1      680.08      660.38     19.98 o 
  -1  12   1      176.71      187.60     11.28 o 
   0  12   1       10.92        9.88      5.06 o 
   1  12   1      178.09      174.90      9.59 o 
   2  12   1      669.33      685.02     27.56 o 
   3  12   1      226.21      247.77     14.03 o 
   4  12   1      793.94      745.35     23.17 o 
   5  12   1       18.33       22.60      8.99 o 
  -5  13   1       41.26       37.08     12.37 o 
  -4  13   1       54.80       43.12     11.74 o 
  -3  13   1       11.05       11.61      6.84 o 
  -2  13   1       73.11       80.84      8.81 o 
  -1  13   1      271.96      294.19     14.44 o 
   0  13   1      629.22      607.10     19.85 o 
   1  13   1      218.11      250.76     12.67 o 
   2  13   1       48.43       37.87      8.50 o 
   3  13   1       14.10       14.27      7.51 o 
   4  13   1       41.77       32.04      9.14 o 
   5  13   1       64.18       61.06     12.25 o 
  -5  14   1      257.42      241.11     27.71 o 
  -4  14   1      910.49      856.10     31.25 o 
  -3  14   1      649.69      631.26     21.88 o 
  -2  14   1     1419.40     1422.18     31.12 o 
  -1  14   1      633.10      620.28     21.24 o 
   0  14   1       70.03       78.67     11.93 o 
   1  14   1      695.44      688.63     21.92 o 
   2  14   1     1381.90     1357.29     29.06 o 
   3  14   1      697.20      668.75     22.60 o 
   4  14   1      886.39      866.20     30.55 o 
   5  14   1      284.71      310.57     22.41 o 
  -4  15   1       33.28       29.80     10.74 o 
  -3  15   1      285.78      279.39     17.26 o 
  -2  15   1       61.36       46.77     10.54 o 
  -1  15   1      274.78      283.93     16.34 o 
   0  15   1       71.32       84.57     11.99 o 
   1  15   1      257.80      277.31     16.16 o 
   2  15   1       59.95       52.20      9.31 o 
   3  15   1      247.30      272.45     17.27 o 
   4  15   1       35.62       37.97     11.25 o 
  -3  16   1       42.68       60.47     12.27 o 
  -2  16   1      206.26      222.34     18.19 o 
  -1  16   1      225.97      267.36     17.61 o 
   0  16   1     1084.28     1113.26     35.09 o 
   1  16   1      223.95      221.66     16.43 o 
   2  16   1      188.32      213.17     15.96 o 
   3  16   1       47.88       49.80     12.21 o 
  -2  17   1      191.51      196.78     23.52 o 
  -1  17   1       31.45       38.31     11.49 o 
   0  17   1      218.53      214.97     18.85 o 
   1  17   1       33.87       48.85     12.90 o 
   2  17   1      170.29      160.37     17.75 o 
  -1  18   1       17.59       19.70     11.23 o 
   0  18   1      260.60      230.20     18.39 o 
   1  18   1       16.82       20.37     11.42 o 
   1   0   2      999.12     1075.52     40.99 o 
   2   0   2    20959.62    21198.02    571.92 o 
   3   0   2      523.46      509.87     22.66 o 
   4   0   2     4779.91     5327.38     72.22 o 
   5   0   2       84.80      117.18     17.90 o 
   6   0   2      186.91      180.21     23.47 o 
   7   0   2       41.67       45.82     22.94 o 
  -7   1   2      531.59      583.25     40.28 o 
  -6   1   2      543.36      589.48     47.82 o 
  -5   1   2     1049.56     1057.61     34.69 o 
  -4   1   2      937.64      872.48     22.25 o 
  -3   1   2     3933.22     4098.96     77.83 o 
   0   1   2    11263.16    11739.92    356.23 o 
   1   1   2     8777.65     8906.68    275.22 o 
   2   1   2     5780.96     5717.68    124.22 o 
   3   1   2     3896.67     3877.74     88.28 o 
   4   1   2     1015.06      973.10     23.05 o 
   5   1   2      917.65      879.08     29.52 o 
   6   1   2      508.79      607.59     30.62 o 
   7   1   2      465.17      471.11     36.26 o 
  -6   2   2      195.48      208.88     19.84 o 
  -5   2   2       64.89       67.14     10.46 o 
  -4   2   2      678.09      652.47     16.19 o 
  -3   2   2      703.10      776.22     41.97 o 
  -2   2   2     1960.61     1917.78     76.13 o 
   0   2   2     6360.14     6327.37    132.85 o 
   1   2   2       48.15       38.97      5.39 o 
   2   2   2     2031.65     1947.39     42.05 o 
   3   2   2      709.33      711.46     17.05 o 
   4   2   2      754.93      729.12     16.80 o 
   5   2   2       32.87       43.48      9.12 o 
   6   2   2      188.86      196.56     22.54 o 
   7   2   2      243.39      270.73     24.91 o 
  -6   3   2      235.07      256.19     25.51 o 
  -5   3   2     2173.82     2289.53     44.70 o 
  -4   3   2      392.47      382.75     16.68 o 
  -3   3   2     5776.59     5557.85     84.15 o 
  -2   3   2     5115.09     5222.00    100.31 o 
  -1   3   2     7081.06     7198.61    126.66 o 
   0   3   2      405.61      474.74     16.52 o 
   1   3   2     7610.80     7462.35    154.09 o 
   2   3   2     5486.73     5387.28    109.74 o 
   3   3   2     5971.33     5767.57     69.43 o 
   4   3   2      317.83      319.57     11.68 o 
   5   3   2     2204.86     2249.18     42.17 o 
   6   3   2      251.24      272.36     17.69 o 
   7   3   2      770.23      844.49     46.68 o 
  -7   4   2      285.50      299.62     47.82 o 
  -6   4   2      696.73      687.12     41.75 o 
  -5   4   2      882.93      886.57     23.14 o 
  -4   4   2      738.94      751.69     30.24 o 
  -3   4   2     1410.94     1335.84     31.35 o 
  -2   4   2       36.61       35.74      5.17 o 
  -1   4   2     2384.26     2406.20     48.46 o 
   0   4   2     8386.09     8261.17    175.34 o 
   1   4   2     2670.05     2752.92     61.42 o 
   2   4   2       42.44       29.19      5.31 o 
   3   4   2     1266.23     1248.41     21.65 o 
   4   4   2      868.70      865.84     16.37 o 
   5   4   2      813.64      774.08     23.02 o 
   6   4   2      688.42      661.87     25.22 o 
   7   4   2      318.99      356.93     42.40 o 
  -7   5   2      194.61      210.81     43.92 o 
  -6   5   2      725.58      715.09     39.73 o 
  -5   5   2      119.91      105.64     11.29 o 
  -4   5   2     1762.10     1683.72     40.44 o 
  -3   5   2     1536.40     1510.66     28.52 o 
  -2   5   2     2284.95     2106.79     36.67 o 
  -1   5   2      643.74      688.01     20.00 o 
   0   5   2      113.12       86.87      8.05 o 
   1   5   2      682.31      696.63     20.57 o 
   2   5   2     2377.62     2213.18     35.15 o 
   3   5   2     1609.60     1607.00     25.42 o 
   4   5   2     1667.39     1610.04     29.43 o 
   5   5   2       94.63      114.32     11.10 o 
   6   5   2      802.69      838.69     32.34 o 
   7   5   2      204.12      203.76     26.51 o 
  -7   6   2      214.04      272.30     47.82 o 
  -6   6   2      335.80      331.68     23.67 o 
  -5   6   2      305.31      334.48     17.24 o 
  -4   6   2     1027.38     1050.08     24.87 o 
  -3   6   2      661.10      644.04     17.29 o 
  -2   6   2      391.50      394.70      9.80 o 
  -1   6   2     2353.05     2470.00     41.62 o 
   0   6   2        4.92       10.77      3.40 o 
   1   6   2     2454.72     2550.50     38.66 o 
   2   6   2      265.38      271.04      9.78 o 
   3   6   2      625.28      589.49     14.81 o 
   4   6   2     1176.18     1163.70     27.07 o 
   5   6   2      212.32      228.51     14.50 o 
   6   6   2      278.89      309.39     19.61 o 
   7   6   2      212.61      264.16     34.80 o 
  -7   7   2      565.73      580.00     78.57 o 
  -6   7   2      223.59      226.12     21.08 o 
  -5   7   2     1668.74     1589.84     38.94 o 
  -4   7   2      546.13      508.58     19.91 o 
  -3   7   2     3516.15     3326.05     53.11 o 
  -2   7   2     1288.02     1324.64     24.48 o 
  -1   7   2    11038.61    11096.08    137.36 o 
   0   7   2     3572.53     3693.81     48.36 o 
   1   7   2    10851.78    10672.52    117.93 o 
   2   7   2     1329.58     1354.07     22.88 o 
   3   7   2     3746.40     3605.80     47.12 o 
   4   7   2      566.41      569.71     19.53 o 
   5   7   2     1738.38     1713.21     37.16 o 
   6   7   2      266.05      253.83     21.29 o 
   7   7   2      564.50      584.53     47.18 o 
  -7   8   2      511.88      559.71     61.97 o 
  -6   8   2       44.53       85.97     37.98 o 
  -5   8   2      192.80      251.19     35.92 o 
  -4   8   2      504.85      511.21     18.26 o 
  -3   8   2      182.71      165.61     10.65 o 
  -2   8   2      190.22      176.51     10.34 o 
  -1   8   2     2686.96     2714.09     37.92 o 
   0   8   2      104.34       89.42      5.57 o 
   1   8   2     2996.36     2922.80     36.01 o 
   2   8   2      134.53      144.46      8.13 o 
   3   8   2      242.10      233.94     10.72 o 
   4   8   2      450.71      449.27     16.50 o 
   5   8   2      200.72      218.57     15.21 o 
   6   8   2       29.37       27.85     11.09 o 
   7   8   2      516.49      559.84     77.21 o 
  -6   9   2      449.57      391.67     30.98 o 
  -5   9   2      126.13      120.68     15.33 o 
  -4   9   2      663.44      648.63     25.15 o 
  -3   9   2      147.88      135.69     10.67 o 
  -2   9   2     3954.10     3832.56     51.81 o 
  -1   9   2      566.85      583.38     16.03 o 
   0   9   2     1242.65     1261.92     21.73 o 
   1   9   2      542.10      562.32     14.29 o 
   2   9   2     4353.44     4206.55     53.12 o 
   3   9   2      124.75      120.76      9.38 o 
   4   9   2      671.13      674.89     20.21 o 
   5   9   2      168.02      189.08     14.57 o 
   6   9   2      410.43      400.55     26.90 o 
  -6  10   2      310.32      303.93     32.83 o 
  -5  10   2       58.28       55.86     12.68 o 
  -4  10   2      982.11      931.68     26.79 o 
  -3  10   2      361.81      341.28     16.09 o 
  -2  10   2      545.87      543.88     15.47 o 
  -1  10   2      624.50      651.23     22.48 o 
   0  10   2     1138.23     1108.38     19.25 o 
   1  10   2      608.17      635.71     16.09 o 
   2  10   2      441.83      434.29     15.30 o 
   3  10   2      399.24      380.70     14.99 o 
   4  10   2     1037.96      981.06     25.06 o 
   5  10   2       56.27       57.08      9.45 o 
   6  10   2      288.85      295.38     23.21 o 
  -6  11   2       93.87       81.01     38.06 o 
  -5  11   2      743.70      699.82     41.40 o 
  -4  11   2      272.99      269.56     16.04 o 
  -3  11   2      623.54      635.31     21.54 o 
  -2  11   2      676.24      649.04     18.88 o 
  -1  11   2      816.44      818.92     19.29 o 
   0  11   2       65.22       64.85      5.91 o 
   1  11   2     1003.93     1002.36     19.65 o 
   2  11   2      596.48      576.86     18.17 o 
   3  11   2      782.29      780.41     21.57 o 
   4  11   2      249.05      262.51     14.64 o 
   5  11   2      709.60      658.19     22.59 o 
   6  11   2       71.62      101.42     16.21 o 
  -5  12   2      916.22      831.22     41.98 o 
  -4  12   2      274.46      290.50     17.23 o 
  -3  12   2      755.73      776.12     20.50 o 
  -2  12   2      712.91      676.61     28.16 o 
  -1  12   2     1358.35     1360.09     28.53 o 
   0  12   2       12.20       18.70      5.51 o 
   1  12   2     1411.95     1415.06     26.97 o 
   2  12   2      676.25      677.44     20.28 o 
   3  12   2      703.40      706.15     21.56 o 
   4  12   2      248.33      262.88     15.29 o 
   5  12   2      880.55      866.20     28.56 o 
  -5  13   2      374.17      335.61     25.07 o 
  -4  13   2       15.25        6.14     10.13 o 
  -3  13   2      285.48      274.34     15.00 o 
  -2  13   2      161.51      140.50     11.40 o 
  -1  13   2      459.31      458.60     17.01 o 
   0  13   2       74.97       84.38     10.00 o 
   1  13   2      418.14      405.15     16.44 o 
   2  13   2      239.51      246.07     13.70 o 
   3  13   2      248.56      232.39     14.59 o 
   4  13   2       40.33       42.48      9.79 o 
   5  13   2      398.31      436.97     24.84 o 
  -5  14   2       90.78      108.53     24.01 o 
  -4  14   2      730.53      735.44     32.86 o 
  -3  14   2       33.60       24.07      8.39 o 
  -2  14   2      422.34      397.31     22.99 o 
  -1  14   2      604.99      612.76     22.95 o 
   0  14   2      825.72      806.81     23.94 o 
   1  14   2      604.21      588.65     22.19 o 
   2  14   2      418.92      418.10     16.93 o 
   3  14   2       44.55       46.63      9.83 o 
   4  14   2      745.71      783.37     27.50 o 
   5  14   2       81.90       81.38     13.60 o 
  -4  15   2      392.74      360.66     25.38 o 
  -3  15   2      121.71      126.83     12.31 o 
  -2  15   2      899.15      914.08     25.76 o 
  -1  15   2      148.23      152.92     13.31 o 
   0  15   2      619.59      663.08     22.30 o 
   1  15   2      140.87      172.71     13.63 o 
   2  15   2      855.94      891.37     25.78 o 
   3  15   2      110.32      117.97     20.13 o 
   4  15   2      389.04      404.76     21.78 o 
  -3  16   2      160.88      167.18     15.01 o 
  -2  16   2       65.29       53.95     13.89 o 
  -1  16   2       92.02      113.17     13.75 o 
   0  16   2      152.48      167.45     15.87 o 
   1  16   2       88.51      113.63     14.21 o 
   2  16   2       77.69       76.65     14.14 o 
   3  16   2      162.49      153.86     15.01 o 
  -2  17   2       84.90       84.24     13.41 o 
  -1  17   2      507.62      581.47     26.30 o 
   0  17   2       22.87       23.51     11.44 o 
   1  17   2      561.48      632.45     30.24 o 
   2  17   2       80.22       81.41     13.40 o 
   0  18   2      105.10      113.49     14.91 o 
   1   0   3     2709.26     2950.35     98.57 o 
   3   0   3     1474.17     1464.44     31.87 o 
   4   0   3        1.28        5.89      4.72 o 
   5   0   3      662.51      694.07     27.97 o 
   6   0   3      126.40      149.95     17.61 o 
   7   0   3       41.17       44.35     23.91 o 
  -7   1   3      521.34      460.94     38.45 o 
  -6   1   3      352.01      366.96     40.01 o 
  -5   1   3      390.28      372.82     36.11 o 
  -4   1   3      475.60      444.73     17.52 o 
  -3   1   3     3752.79     3540.81     82.74 o 
   0   1   3      616.04      546.91     13.68 o 
   1   1   3     3150.10     3240.21    109.31 o 
   2   1   3      862.82      864.71     42.94 o 
   3   1   3     3442.67     3224.00     58.38 o 
   4   1   3      570.46      555.42     16.90 o 
   5   1   3      385.95      373.56     19.88 o 
   6   1   3      309.43      373.54     25.47 o 
   7   1   3      497.34      458.03     37.97 o 
  -7   2   3      177.78      214.71     36.11 o 
  -6   2   3        7.05       10.25     12.42 o 
  -5   2   3      129.12      142.93     18.28 o 
  -4   2   3       30.73       32.56      6.71 o 
  -3   2   3      123.08      139.16     14.13 o 
  -1   2   3     1546.93     1559.60     56.61 o 
   0   2   3     5558.82     5615.04    120.09 o 
   2   2   3      555.71      554.23     18.47 o 
   3   2   3       92.27      122.20      8.57 o 
   4   2   3       39.13       51.13      7.06 o 
   5   2   3       98.95      109.11     10.46 o 
   6   2   3        5.92        2.74      9.10 o 
   7   2   3      161.67      168.66     22.29 o 
  -7   3   3       91.16       89.79     27.33 o 
  -6   3   3     1561.68     1686.40     61.53 o 
  -5   3   3     1235.83     1247.14     38.75 o 
  -4   3   3     3298.12     3158.32     52.48 o 
  -3   3   3     2620.27     2618.99     63.11 o 
  -2   3   3     9841.09     9637.97    215.95 o 
  -1   3   3     6104.43     6506.29    139.75 o 
   0   3   3    11067.16    10585.59    220.68 o 
   1   3   3     5770.55     6006.11    203.98 o 
   2   3   3    10330.78     9932.18    136.55 o 
   3   3   3     2435.74     2390.85     33.92 o 
   4   3   3     3240.41     3064.13     48.00 o 
   5   3   3     1226.02     1216.95     31.72 o 
   6   3   3     1448.42     1504.56     39.17 o 
   7   3   3      119.01      136.43     17.54 o 
  -7   4   3       15.41       26.35     22.45 o 
  -6   4   3       68.94       90.29     15.53 o 
  -5   4   3      107.32      113.44     14.50 o 
  -4   4   3     1061.69     1081.04     25.63 o 
  -3   4   3      146.88      152.32     12.86 o 
  -2   4   3     2493.67     2601.48     82.96 o 
  -1   4   3     1598.53     1617.58     30.31 o 
   0   4   3      688.69      769.74     25.18 o 
   1   4   3     1621.44     1608.17     43.21 o 
   2   4   3     2428.82     2549.17     39.46 o 
   3   4   3      127.34      128.17      8.00 o 
   4   4   3     1059.07     1074.22     20.57 o 
   5   4   3       86.41       76.49      9.95 o 
   6   4   3       70.35       65.51     11.76 o 
   7   4   3        8.89        7.99     11.50 o 
  -6   5   3      175.05      177.40     19.96 o 
  -5   5   3     1851.04     1827.32     43.93 o 
  -4   5   3      105.40      113.64     10.22 o 
  -3   5   3     3834.78     3737.99     52.41 o 
  -2   5   3     2264.55     2342.42     43.30 o 
  -1   5   3     5105.38     4574.82     75.50 o 
   0   5   3     2264.75     2343.07     49.51 o 
   1   5   3     4849.33     4338.10     73.60 o 
   2   5   3     2187.22     2251.20     31.45 o 
   3   5   3     4319.90     4205.47     54.28 o 
   4   5   3      114.02      128.86     10.15 o 
   5   5   3     1852.08     1823.28     38.27 o 
   6   5   3      189.20      187.89     16.33 o 
   7   5   3      429.30      494.29     42.66 o 
  -6   6   3      288.08      328.87     29.29 o 
  -5   6   3       52.39       66.07     12.81 o 
  -4   6   3      597.72      611.40     22.96 o 
  -3   6   3      402.85      386.02     13.53 o 
  -2   6   3       86.50       84.86      6.52 o 
  -1   6   3     5349.47     5576.56    117.63 o 
   0   6   3     1595.72     1718.42     35.49 o 
   1   6   3     5431.36     5722.52     76.44 o 
   2   6   3       76.13       89.41      6.26 o 
   3   6   3      364.51      349.97     12.68 o 
   4   6   3      661.37      700.15     20.90 o 
   5   6   3       40.84       46.74      9.27 o 
   6   6   3      304.13      284.42     20.73 o 
   7   6   3       95.90       87.00     20.21 o 
  -7   7   3      165.39      204.95     43.92 o 
  -6   7   3      866.24      911.34     46.10 o 
  -5   7   3      498.30      495.16     24.83 o 
  -4   7   3     1932.08     1910.96     38.48 o 
  -3   7   3     2202.72     2131.27     41.29 o 
  -2   7   3     5904.25     5735.12     79.06 o 
  -1   7   3     1757.04     1893.70     32.15 o 
   0   7   3     5329.50     5015.03     69.64 o 
   1   7   3     1730.02     1925.90     28.22 o 
   2   7   3     6146.67     5904.47     69.60 o 
   3   7   3     2144.19     2108.69     34.50 o 
   4   7   3     1828.80     1770.97     36.80 o 
   5   7   3      499.48      493.11     20.26 o 
   6   7   3      820.68      810.33     27.34 o 
   7   7   3      173.95      170.08     24.05 o 
  -7   8   3       19.93       33.18     31.23 o 
  -6   8   3      158.82      144.56     22.91 o 
  -5   8   3      573.42      584.10     29.56 o 
  -4   8   3      749.79      773.39     27.50 o 
  -3   8   3       53.16       53.74      8.91 o 
  -2   8   3      529.83      558.06     23.50 o 
  -1   8   3      548.15      574.78     15.38 o 
   0   8   3     2377.52     2634.07     38.86 o 
   1   8   3      532.64      539.52     11.99 o 
   2   8   3      540.21      607.22     15.05 o 
   3   8   3       36.63       39.97      7.02 o 
   4   8   3      753.51      758.08     20.98 o 
   5   8   3      497.58      484.78     20.30 o 
   6   8   3      175.01      181.90     15.46 o 
   7   8   3       14.60       33.31     24.04 o 
  -6   9   3       94.23      146.70     23.30 o 
  -5   9   3     1435.07     1422.64     49.01 o 
  -4   9   3      612.91      606.00     25.43 o 
  -3   9   3     1615.51     1577.23     35.07 o 
  -2   9   3     1301.98     1263.61     29.39 o 
  -1   9   3     5370.68     5196.19     80.76 o 
   0   9   3      903.02      853.92     19.10 o 
   1   9   3     5491.32     5182.40     56.43 o 
   2   9   3     1150.56     1107.13     22.30 o 
   3   9   3     1600.36     1518.44     30.22 o 
   4   9   3      498.01      513.97     18.31 o 
   5   9   3     1450.91     1439.79     35.59 o 
   6   9   3      116.15      126.61     15.41 o 
  -6  10   3       19.69       30.25     14.54 o 
  -5  10   3        4.11       -1.28      9.06 o 
  -4  10   3      235.04      243.33     18.23 o 
  -3  10   3       36.97       31.69      7.81 o 
  -2  10   3       82.49       97.66     12.11 o 
  -1  10   3      358.36      369.43     13.50 o 
   0  10   3        1.28       -6.93      4.62 o 
   1  10   3      374.73      357.95     11.82 o 
   2  10   3       95.02       95.44      8.76 o 
   3  10   3       33.27       28.39      7.35 o 
   4  10   3      253.04      228.90     13.83 o 
   5  10   3        4.96        4.07      9.59 o 
   6  10   3       37.35       50.79     12.74 o 
  -6  11   3      264.96      276.63     35.50 o 
  -5  11   3      565.40      529.85     40.29 o 
  -4  11   3      547.31      507.27     25.04 o 
  -3  11   3      659.46      689.39     21.94 o 
  -2  11   3     1991.12     1869.49     40.40 o 
  -1  11   3     2630.95     2523.99     45.38 o 
   0  11   3      238.95      232.40     11.93 o 
   1  11   3     2650.45     2515.51     36.11 o 
   2  11   3     1914.66     1878.42     34.78 o 
   3  11   3      596.49      586.03     19.33 o 
   4  11   3      575.81      549.07     19.60 o 
   5  11   3      585.30      580.62     21.48 o 
   6  11   3      314.60      361.60     23.38 o 
  -5  12   3      178.41      195.44     19.62 o 
  -4  12   3      773.61      730.33     31.28 o 
  -3  12   3       60.75       58.91      9.71 o 
  -2  12   3      366.54      365.07     16.35 o 
  -1  12   3       28.41       29.74      7.32 o 
   0  12   3       48.72       46.17     10.91 o 
   1  12   3       27.16       30.12      6.30 o 
   2  12   3      360.46      357.93     15.65 o 
   3  12   3       78.44       73.05      9.60 o 
   4  12   3      781.80      805.77     24.23 o 
   5  12   3      189.69      204.55     16.04 o 
  -5  13   3      154.43      153.75     34.17 o 
  -4  13   3     1482.94     1425.44     45.04 o 
  -3  13   3      296.60      291.13     15.31 o 
  -2  13   3     3134.03     3029.50     53.19 o 
  -1  13   3      710.51      697.68     20.56 o 
   0  13   3     1547.95     1574.76     32.99 o 
   1  13   3      593.00      559.87     19.02 o 
   2  13   3     3100.56     2952.58     46.72 o 
   3  13   3      336.26      328.24     16.38 o 
   4  13   3     1431.28     1422.77     36.67 o 
   5  13   3      195.03      190.31     24.08 o 
  -4  14   3       72.62       72.64     14.95 o 
  -3  14   3      115.34      126.85     12.99 o 
  -2  14   3       75.28       82.96     10.37 o 
  -1  14   3       35.73       35.56      8.30 o 
   0  14   3     1760.72     1694.53     35.35 o 
   1  14   3       40.18       44.45      9.08 o 
   2  14   3       86.56       93.10      9.94 o 
   3  14   3      122.33      119.19     16.73 o 
   4  14   3       85.66      108.33     16.15 o 
  -4  15   3       87.49       98.45     16.82 o 
  -3  15   3      595.16      608.31     23.68 o 
  -2  15   3      101.51       95.22     11.35 o 
  -1  15   3     1214.28     1160.58     32.28 o 
   0  15   3      227.51      235.41     15.17 o 
   1  15   3     1176.65     1199.71     32.61 o 
   2  15   3      127.82      147.52     12.27 o 
   3  15   3      553.89      600.99     23.59 o 
   4  15   3      109.89      128.36     14.65 o 
  -3  16   3       15.40       25.51      9.64 o 
  -2  16   3       23.79       13.01     10.62 o 
  -1  16   3       32.95       19.05      9.98 o 
   0  16   3      104.58       97.79     13.13 o 
   1  16   3       32.06       39.49     11.87 o 
   2  16   3       21.21       10.96     15.16 o 
   3  16   3       12.60        3.86      8.37 o 
  -2  17   3      752.28      768.15     33.20 o 
  -1  17   3       25.80       24.47     10.55 o 
   0  17   3      700.18      670.36     27.21 o 
   1  17   3       27.02       40.81     12.71 o 
   2  17   3      738.19      758.60     31.28 o 
   0  18   3        0.32       -2.40     10.68 o 
   1   0   4     3428.35     4104.92    135.66 o 
   3   0   4      192.36      158.01     10.08 o 
   4   0   4     4626.80     4640.55     96.29 o 
   5   0   4        3.48        1.41     31.23 o 
   6   0   4      785.72      762.30     40.37 o 
   7   0   4       26.61       43.04     20.04 o 
  -7   1   4      205.59      197.58     29.53 o 
  -6   1   4     1172.77     1343.91     75.15 o 
  -5   1   4      882.81      909.60     56.61 o 
  -4   1   4     1968.16     1868.99     40.74 o 
  -3   1   4     1013.33     1027.90     25.49 o 
  -2   1   4     6663.17     6811.28    226.42 o 
  -1   1   4     2614.67     2704.41    102.48 o 
   0   1   4    24568.70    25885.93    433.97 o 
   1   1   4     3169.32     3270.75     70.17 o 
   2   1   4     7336.95     7453.47    232.28 o 
   3   1   4      991.96      990.88     42.85 o 
   4   1   4     2021.00     1934.36     49.85 o 
   5   1   4      894.90      930.42     28.73 o 
   6   1   4     1102.29     1202.15     44.16 o 
   7   1   4      269.46      292.31     32.58 o 
  -7   2   4      112.57      128.83     31.23 o 
  -6   2   4       99.48      107.05     20.01 o 
  -5   2   4      243.25      255.43     34.16 o 
  -4   2   4      527.64      531.65     22.10 o 
  -3   2   4     3456.18     3376.36     87.89 o 
  -2   2   4      428.79      430.40     29.28 o 
  -1   2   4      121.53       79.05     10.74 o 
   0   2   4     2498.99     2579.59     60.54 o 
   1   2   4      135.56      127.00      9.66 o 
   2   2   4      447.12      431.46     15.20 o 
   3   2   4     3706.13     3647.07     65.72 o 
   4   2   4      475.61      482.28     20.18 o 
   5   2   4      294.93      328.54     16.20 o 
   6   2   4      107.85      119.72     15.01 o 
   7   2   4       76.24      102.55     18.67 o 
  -7   3   4      546.56      540.69     51.73 o 
  -6   3   4      549.72      542.64     47.82 o 
  -5   3   4     1050.84     1079.18     36.76 o 
  -4   3   4     1191.15     1112.83     25.65 o 
  -3   3   4     6786.49     6629.27    132.70 o 
  -2   3   4     3257.53     3225.97     80.60 o 
  -1   3   4     4071.88     4019.63     96.18 o 
   0   3   4      321.70      282.51     14.13 o 
   1   3   4     4595.18     4572.67     98.63 o 
   2   3   4     3367.77     3286.83     53.50 o 
   3   3   4     7047.05     6841.59     90.94 o 
   4   3   4     1222.66     1112.10     27.86 o 
   5   3   4     1189.41     1179.96     28.58 o 
   6   3   4      540.37      557.77     24.74 o 
   7   3   4      469.74      543.07     27.99 o 
  -7   4   4      236.18      248.87     39.04 o 
  -6   4   4      111.37       86.71     18.89 o 
  -5   4   4      184.70      165.35     59.53 o 
  -4   4   4      332.76      329.75     23.36 o 
  -3   4   4      418.68      381.84     18.74 o 
  -2   4   4      398.26      396.58     14.60 o 
  -1   4   4     4523.24     4772.87    108.93 o 
   0   4   4      312.37      308.12     13.46 o 
   1   4   4     4438.07     4530.47     76.02 o 
   2   4   4      472.73      466.68     17.58 o 
   3   4   4      456.56      414.37     12.07 o 
   4   4   4      253.82      274.66     12.43 o 
   5   4   4      129.97      140.03     13.43 o 
   6   4   4      131.70      158.00     15.12 o 
   7   4   4      228.53      250.42     21.73 o 
  -7   5   4        1.87       -4.88     16.59 o 
  -6   5   4     2054.31     2127.32     60.64 o 
  -5   5   4      645.66      630.26     24.16 o 
  -4   5   4     3791.24     3667.26     80.03 o 
  -3   5   4       82.00       81.96      7.31 o 
  -2   5   4     9500.01     9534.37    148.81 o 
  -1   5   4     1286.71     1326.04     27.77 o 
   0   5   4     5663.66     5524.87    103.52 o 
   1   5   4     1333.37     1355.12     24.66 o 
   2   5   4     9588.22     9493.62    113.46 o 
   3   5   4       99.94      105.85      7.70 o 
   4   5   4     3602.93     3552.68     53.27 o 
   5   5   4      613.37      585.25     23.88 o 
   6   5   4     1988.87     1986.06     47.59 o 
   7   5   4        3.50       13.49     14.90 o 
  -7   6   4      104.42       99.55     29.28 o 
  -6   6   4      193.97      194.61     31.23 o 
  -5   6   4      164.62      159.98     17.79 o 
  -4   6   4     1989.23     1874.05     42.57 o 
  -3   6   4      329.62      351.53     16.10 o 
  -2   6   4     1906.96     1996.98     36.57 o 
  -1   6   4     2219.50     2626.03     60.01 o 
   0   6   4     2076.92     2132.62     42.35 o 
   1   6   4     2204.39     2614.55     35.13 o 
   2   6   4     2038.51     2107.89     30.58 o 
   3   6   4      266.36      285.64     12.12 o 
   4   6   4     1892.46     1786.41     36.45 o 
   5   6   4      165.33      169.56     13.39 o 
   6   6   4      260.18      264.41     18.99 o 
   7   6   4      150.79      141.63     22.63 o 
  -6   7   4       11.02       11.60     14.97 o 
  -5   7   4     1051.03     1064.97     39.84 o 
  -4   7   4       24.91       30.53      8.81 o 
  -3   7   4     1114.32     1023.21     44.84 o 
  -2   7   4      129.58      140.30      8.09 o 
  -1   7   4     6436.44     6361.87     93.27 o 
   0   7   4      142.28      195.40     11.39 o 
   1   7   4     6415.00     6371.26     74.38 o 
   2   7   4      133.98      129.41      7.90 o 
   3   7   4     1150.96     1037.00     21.25 o 
   4   7   4       23.26       15.86      7.58 o 
   5   7   4      992.40     1017.64     28.68 o 
   6   7   4       19.69       16.89     11.91 o 
   7   7   4      290.21      325.04     24.76 o 
  -6   8   4       15.16       24.17     16.79 o 
  -5   8   4      521.33      533.21     37.88 o 
  -4   8   4       83.64       91.14     15.35 o 
  -3   8   4     1454.49     1447.81     36.81 o 
  -2   8   4       71.05       61.95      7.39 o 
  -1   8   4     2847.99     2948.37     44.49 o 
   0   8   4      204.85      260.57      9.79 o 
   1   8   4     2516.68     2665.98     38.49 o 
   2   8   4       44.74       50.67      6.39 o 
   3   8   4     1561.75     1557.26     29.74 o 
   4   8   4      122.18      123.36     10.27 o 
   5   8   4      562.82      540.02     21.65 o 
   6   8   4        6.63       12.63      9.44 o 
  -6   9   4      508.90      489.58     41.71 o 
  -5   9   4      174.55      270.41     75.47 o 
  -4   9   4      964.47      905.53     31.18 o 
  -3   9   4      403.57      430.80     24.66 o 
  -2   9   4     4247.35     4127.54     69.16 o 
  -1   9   4     1516.63     1505.25     31.85 o 
   0   9   4     3062.29     2969.79     43.84 o 
   1   9   4     1508.53     1506.52     26.12 o 
   2   9   4     4504.90     4290.25     55.56 o 
   3   9   4      410.42      404.50     15.54 o 
   4   9   4      997.03      921.78     24.16 o 
   5   9   4      218.31      259.89     16.49 o 
   6   9   4      480.07      507.00     25.15 o 
  -6  10   4       86.96      110.11     27.19 o 
  -5  10   4       82.97       89.83     28.02 o 
  -4  10   4      179.86      150.93     25.36 o 
  -3  10   4      115.36      110.03     15.74 o 
  -2  10   4     1454.48     1437.75     34.24 o 
  -1  10   4      136.23      138.44     12.00 o 
   0  10   4      898.28      903.35     20.75 o 
   1  10   4      141.42      148.13      9.24 o 
   2  10   4     1614.97     1553.73     28.04 o 
   3  10   4       94.07      109.35     10.94 o 
   4  10   4      132.15      105.61     13.88 o 
   5  10   4       68.93       58.01     11.09 o 
   6  10   4       72.33       69.09     14.30 o 
  -6  11   4      161.40      181.17     34.16 o 
  -5  11   4      748.36      749.31     52.26 o 
  -4  11   4      539.75      567.41     26.21 o 
  -3  11   4     1138.45     1138.57     32.12 o 
  -2  11   4     2492.34     2405.55     44.17 o 
  -1  11   4     1602.92     1637.51     38.20 o 
   0  11   4     1038.40     1027.35     23.52 o 
   1  11   4     1703.30     1686.30     30.09 o 
   2  11   4     2444.84     2359.50     38.36 o 
   3  11   4     1263.14     1219.58     28.10 o 
   4  11   4      537.80      540.50     19.72 o 
   5  11   4      700.62      675.43     25.55 o 
   6  11   4      170.53      195.42     19.03 o 
  -5  12   4       39.38       39.45     15.25 o 
  -4  12   4      168.27      156.66     16.64 o 
  -3  12   4      212.11      184.13     13.63 o 
  -2  12   4        6.37        3.63      6.40 o 
  -1  12   4      211.07      219.03     14.13 o 
   0  12   4       22.72       28.74      8.11 o 
   1  12   4      163.30      176.36     10.87 o 
   2  12   4       10.92       17.17      6.97 o 
   3  12   4      200.53      176.15     12.63 o 
   4  12   4      165.71      161.39     13.06 o 
   5  12   4       25.96       20.62     10.09 o 
  -5  13   4      967.55     1097.58     86.63 o 
  -4  13   4      698.16      666.26     30.42 o 
  -3  13   4      636.43      623.39     25.02 o 
  -2  13   4     1355.76     1373.92     33.15 o 
  -1  13   4     1992.90     1994.64     39.95 o 
   0  13   4     1798.40     1738.32     35.07 o 
   1  13   4     1929.92     1922.83     41.05 o 
   2  13   4     1423.04     1454.15     29.75 o 
   3  13   4      607.28      634.83     21.45 o 
   4  13   4      645.15      646.68     25.13 o 
   5  13   4      976.41      997.58     32.48 o 
  -4  14   4      146.74      161.95     18.53 o 
  -3  14   4      436.58      419.91     22.25 o 
  -2  14   4      545.62      561.52     21.43 o 
  -1  14   4      114.17      118.28     11.28 o 
   0  14   4      278.92      280.14     15.73 o 
   1  14   4       96.85      108.51     10.96 o 
   2  14   4      510.01      514.77     20.00 o 
   3  14   4      472.73      462.23     19.46 o 
   4  14   4      111.17      108.87     13.89 o 
  -4  15   4      427.27      416.84     27.06 o 
  -3  15   4       61.45       65.82     16.45 o 
  -2  15   4      975.22      938.53     28.59 o 
  -1  15   4       30.15       13.86      9.46 o 
   0  15   4      818.86      869.09     25.60 o 
   1  15   4       21.97        4.13     10.44 o 
   2  15   4      939.00      946.81     31.75 o 
   3  15   4       47.93       47.26     11.43 o 
   4  15   4      385.26      453.45     46.65 o 
  -3  16   4       48.88       71.22     13.54 o 
  -2  16   4       82.91       74.75     13.98 o 
  -1  16   4      129.24      153.55     14.54 o 
   0  16   4       18.69        7.53      9.26 o 
   1  16   4      118.96      142.25     18.40 o 
   2  16   4       76.00       69.10     13.11 o 
   3  16   4       50.36       71.67     13.38 o 
  -2  17   4       24.48       20.42     11.53 o 
  -1  17   4      716.66      708.74     28.68 o 
   0  17   4       12.72        3.48      9.30 o 
   1  17   4      727.09      667.15     34.35 o 
   2  17   4       21.90       35.05     12.26 o 
   1   0   5    17771.49    18773.72    571.92 o 
   2   0   5      940.39      956.45     48.80 o 
   3   0   5     6671.95     6385.79    105.20 o 
   4   0   5      533.76      577.91     24.50 o 
   5   0   5      941.26      945.11     35.34 o 
   6   0   5       36.41       44.53     15.52 o 
   7   0   5     1122.35     1263.99     61.38 o 
  -7   1   5      278.26      297.67     44.89 o 
  -6   1   5      357.41      399.17     42.94 o 
  -5   1   5      256.64      284.98     34.16 o 
  -4   1   5       89.26      100.83     11.32 o 
  -3   1   5     4221.14     4161.90     73.85 o 
  -2   1   5     3397.32     3552.29     84.81 o 
  -1   1   5     6271.02     6510.68    203.98 o 
   0   1   5      291.96      320.47     12.06 o 
   1   1   5     6035.03     6222.67    135.48 o 
   2   1   5     2987.98     3129.74     68.55 o 
   3   1   5     4352.26     4275.73     86.37 o 
   4   1   5      163.72      179.40     17.75 o 
   5   1   5      322.99      321.76     21.46 o 
   6   1   5      329.68      319.51     27.50 o 
   7   1   5      233.26      261.79     33.00 o 
  -7   2   5       65.11       51.73     26.35 o 
  -6   2   5     1887.40     1955.84     95.64 o 
  -5   2   5       16.06       24.40     16.59 o 
  -4   2   5     1987.98     1928.45     58.98 o 
  -3   2   5      433.78      503.71     31.23 o 
  -2   2   5      299.01      244.97     23.42 o 
  -1   2   5     1156.32     1164.33     47.82 o 
   0   2   5     3223.95     3432.57     65.77 o 
   1   2   5     1005.24     1063.19     32.08 o 
   2   2   5      296.79      260.92     14.37 o 
   3   2   5      425.64      461.67     20.62 o 
   4   2   5     1933.84     1932.90     40.15 o 
   5   2   5        3.64        4.37      8.16 o 
   6   2   5     1838.14     1818.98     50.61 o 
   7   2   5       59.29       42.42     20.29 o 
  -7   3   5       11.98      -10.74     18.54 o 
  -6   3   5     1038.72     1047.21     67.34 o 
  -5   3   5      297.01      383.34     92.72 o 
  -4   3   5     1241.89     1225.39     37.18 o 
  -3   3   5      643.66      656.99     28.96 o 
  -2   3   5     4039.38     3813.12     97.24 o 
  -1   3   5     1042.91     1049.56     26.55 o 
   0   3   5     4827.54     4940.37    110.79 o 
   1   3   5      903.62      899.34     25.44 o 
   2   3   5     4276.73     4092.63    110.44 o 
   3   3   5      642.47      626.43     17.42 o 
   4   3   5     1285.22     1258.61     30.39 o 
   5   3   5      335.17      324.14     15.93 o 
   6   3   5      962.53     1032.59     32.66 o 
   7   3   5       11.88       27.45     12.79 o 
  -7   4   5      264.51      261.56     40.99 o 
  -6   4   5      864.47      858.51     44.71 o 
  -5   4   5     1277.79     1300.38     50.94 o 
  -4   4   5     2315.01     2272.62     47.01 o 
  -3   4   5     1808.04     1861.82     45.03 o 
  -2   4   5     2725.97     2791.50     53.18 o 
   0   4   5     5371.61     5258.04     98.74 o 
   1   4   5     1195.59     1278.74     28.45 o 
   2   4   5     3153.61     3166.06     42.85 o 
   3   4   5     1558.85     1651.59     31.86 o 
   4   4   5     2297.61     2224.00     40.80 o 
   5   4   5     1221.22     1221.81     30.23 o 
   6   4   5      886.04      894.36     30.42 o 
   7   4   5      239.37      286.97     23.75 o 
  -6   5   5      219.21      216.20     25.87 o 
  -5   5   5     1826.54     1720.54     63.01 o 
  -4   5   5      241.60      278.21     19.05 o 
  -3   5   5     4300.57     4365.11     67.97 o 
  -2   5   5     2719.16     2723.35     44.94 o 
  -1   5   5     4788.90     4770.77     83.06 o 
   0   5   5      205.11      244.42     11.97 o 
   1   5   5     5129.32     5125.17     69.22 o 
   2   5   5     2706.76     2721.65     39.97 o 
   3   5   5     4417.28     4422.47     60.57 o 
   4   5   5      281.25      315.08     13.95 o 
   5   5   5     1824.18     1789.12     41.93 o 
   6   5   5      255.80      282.52     22.21 o 
   7   5   5      487.65      469.89     32.96 o 
  -6   6   5     1054.00     1068.06     50.36 o 
  -5   6   5      162.86      145.96     17.01 o 
  -4   6   5     1254.63     1179.38     38.81 o 
  -3   6   5      571.17      493.28     23.55 o 
  -2   6   5     4113.30     4131.43     72.01 o 
  -1   6   5     5729.39     5807.41     81.10 o 
   0   6   5     3203.91     3355.78     54.20 o 
   1   6   5     5173.79     5128.91     63.43 o 
   2   6   5     4055.56     4087.14     56.03 o 
   3   6   5      579.22      536.77     14.89 o 
   4   6   5     1152.80     1130.06     25.71 o 
   5   6   5       73.93       69.48     11.80 o 
   6   6   5     1031.28     1072.75     34.22 o 
   7   6   5      448.25      472.61     28.30 o 
  -6   7   5      325.97      344.58     45.87 o 
  -5   7   5      166.10      185.99     19.24 o 
  -4   7   5      499.23      503.08     21.46 o 
  -3   7   5      431.67      405.16     28.63 o 
  -2   7   5     2211.97     2201.05     41.72 o 
  -1   7   5      535.78      722.04     19.53 o 
   0   7   5     3609.46     3364.24     56.60 o 
   1   7   5      542.68      719.47     15.88 o 
   2   7   5     2306.68     2309.59     36.62 o 
   3   7   5      494.68      516.58     15.13 o 
   4   7   5      523.77      529.85     19.69 o 
   5   7   5      204.84      208.16     17.53 o 
   6   7   5      311.88      288.96     22.80 o 
   7   7   5      133.31      134.09     18.91 o 
  -6   8   5      376.61      387.82     35.42 o 
  -5   8   5      280.63      278.27     23.55 o 
  -4   8   5     1293.37     1222.12     47.08 o 
  -3   8   5      371.42      338.54     21.95 o 
  -2   8   5     1367.80     1258.78     25.96 o 
  -1   8   5      608.50      633.16     19.10 o 
   0   8   5     3754.68     3577.46     46.48 o 
   1   8   5      773.69      775.65     16.98 o 
   2   8   5     1277.13     1144.25     24.40 o 
   3   8   5      388.72      351.76     14.52 o 
   4   8   5      927.18      899.93     26.13 o 
   5   8   5      294.88      296.53     17.60 o 
   6   8   5      389.57      402.03     26.08 o 
  -6   9   5       60.72       94.19     42.45 o 
  -5   9   5      177.59      149.11     36.99 o 
  -4   9   5       97.47       91.08     15.67 o 
  -3   9   5      372.40      409.35     19.97 o 
  -2   9   5      345.98      331.19     15.62 o 
  -1   9   5     1370.19     1358.52     29.89 o 
   0   9   5      476.67      491.00     13.70 o 
   1   9   5     1330.13     1304.61     24.35 o 
   2   9   5      333.91      312.36     13.56 o 
   3   9   5      405.26      410.41     18.91 o 
   4   9   5      107.15      109.32     10.45 o 
   5   9   5      206.65      237.03     16.45 o 
   6   9   5       83.05       99.67     15.73 o 
  -6  10   5       49.02       72.22     36.11 o 
  -5  10   5     1335.01     1359.79     47.47 o 
  -4  10   5      160.19      142.52     15.08 o 
  -3  10   5      802.57      807.73     29.50 o 
  -2  10   5      401.94      412.47     17.94 o 
  -1  10   5     2755.00     2629.08     55.16 o 
   0  10   5     1560.48     1519.43     31.27 o 
   1  10   5     2597.79     2497.67     35.78 o 
   2  10   5      380.17      366.19     13.94 o 
   3  10   5      838.16      812.33     22.27 o 
   4  10   5      164.07      148.98     12.20 o 
   5  10   5     1356.44     1355.98     32.93 o 
   6  10   5       41.82       50.85     12.88 o 
  -6  11   5      190.44      142.87     42.45 o 
  -5  11   5      331.51      349.32     28.21 o 
  -4  11   5      103.61      123.52     14.87 o 
  -3  11   5       63.96       69.58     12.80 o 
  -2  11   5      312.41      318.47     17.43 o 
  -1  11   5     1137.72     1082.61     27.51 o 
   0  11   5       76.27       81.27      8.43 o 
   1  11   5     1197.44     1153.11     24.15 o 
   2  11   5      282.05      290.06     13.62 o 
   3  11   5       54.72       49.83      8.88 o 
   4  11   5      101.86      102.88     11.37 o 
   5  11   5      359.93      362.94     22.48 o 
   6  11   5      217.25      231.09     24.28 o 
  -5  12   5       69.24       76.84     19.79 o 
  -4  12   5      481.99      440.72     25.16 o 
  -3  12   5       58.72       50.28     10.51 o 
  -2  12   5      963.70      992.50     30.69 o 
  -1  12   5      156.42      148.81     13.49 o 
   0  12   5     2135.04     2207.24     43.10 o 
   1  12   5      156.41      169.22     11.02 o 
   2  12   5     1042.96     1029.01     25.97 o 
   3  12   5       60.58       58.58     10.78 o 
   4  12   5      431.72      433.98     19.02 o 
   5  12   5       63.39       64.83     20.43 o 
  -5  13   5      144.49      120.58     21.85 o 
  -4  13   5      204.58      188.34     19.15 o 
  -3  13   5      435.70      444.15     22.10 o 
  -2  13   5      498.06      492.28     21.83 o 
  -1  13   5      524.02      527.07     20.70 o 
   0  13   5       16.50       25.06      8.82 o 
   1  13   5      460.87      480.09     18.45 o 
   2  13   5      496.26      484.49     19.09 o 
   3  13   5      435.01      428.30     18.95 o 
   4  13   5      198.63      202.30     25.70 o 
   5  13   5      141.07      125.56     16.33 o 
  -4  14   5       56.08       57.95     14.15 o 
  -3  14   5      807.41      833.55     30.09 o 
  -2  14   5      150.82      148.91     12.35 o 
  -1  14   5     1457.06     1457.53     32.14 o 
   0  14   5      453.49      445.44     18.83 o 
   1  14   5     1396.70     1437.61     35.70 o 
   2  14   5      150.87      141.45     18.74 o 
   3  14   5      813.88      808.49     27.63 o 
   4  14   5       36.39       32.82     11.95 o 
  -4  15   5       40.88       38.42     13.52 o 
  -3  15   5       96.95       75.82     16.72 o 
  -2  15   5       21.06       17.27      9.13 o 
  -1  15   5      393.40      392.36     20.19 o 
   0  15   5      223.06      239.31     15.51 o 
   1  15   5      339.98      367.64     22.13 o 
   2  15   5       18.10       11.47      9.51 o 
   3  15   5      100.18       97.34     13.68 o 
   4  15   5       28.80       30.19     10.50 o 
  -3  16   5       52.31       23.24     13.15 o 
  -2  16   5      571.48      600.60     27.46 o 
  -1  16   5      281.79      269.83     25.39 o 
   0  16   5      508.49      526.61     22.55 o 
   1  16   5      253.31      238.15     18.74 o 
   2  16   5      607.98      663.36     28.35 o 
   3  16   5       36.13       48.89     12.23 o 
  -2  17   5      193.46      181.74     18.28 o 
  -1  17   5       20.86       14.44     10.43 o 
   0  17   5      109.50      107.71     13.71 o 
   1  17   5       21.29       11.68     11.71 o 
   2  17   5      175.40      181.71     19.54 o 
   0   0   6     1616.71     1785.05     70.27 o 
   1   0   6     1164.24     1369.32     30.71 o 
   2   0   6     1775.35     1620.72     39.02 o 
   3   0   6      218.88      201.62     12.13 o 
   4   0   6     6985.24     6974.01    137.34 o 
   5   0   6      216.21      194.78     26.59 o 
   6   0   6     2256.30     2167.97     75.83 o 
   7   0   6        0.40       -3.43     17.11 o 
  -7   1   6        3.77       -0.98     21.47 o 
  -6   1   6       62.03       79.05     27.33 o 
  -5   1   6      264.08      305.48     36.11 o 
  -4   1   6      144.82      141.46     15.69 o 
  -3   1   6     1290.16     1312.73     31.99 o 
  -2   1   6      499.59      536.69     25.13 o 
  -1   1   6     1968.21     2167.08     47.71 o 
   0   1   6     2482.43     2737.64     70.39 o 
   1   1   6     1983.36     2183.94     45.49 o 
   2   1   6      550.17      606.36     26.29 o 
   3   1   6     1271.69     1293.46     36.73 o 
   4   1   6      179.33      175.23     15.37 o 
   5   1   6      218.74      205.93     23.23 o 
   6   1   6       53.21       39.97     12.87 o 
   7   1   6        4.45        6.98     14.29 o 
  -7   2   6      524.49      596.32     55.63 o 
  -6   2   6       76.88      110.28     28.30 o 
  -5   2   6      524.80      515.31     44.89 o 
  -4   2   6      375.79      353.75     23.80 o 
  -3   2   6     6230.35     6304.39    144.43 o 
  -2   2   6      124.04      141.92     10.95 o 
   0   2   6      659.77      647.44     19.60 o 
   1   2   6     2568.70     2723.42     55.42 o 
   2   2   6      106.45      117.17     11.01 o 
   3   2   6     6360.22     6204.26    121.02 o 
   4   2   6      288.82      299.40     17.15 o 
   5   2   6      583.83      609.23     23.18 o 
   6   2   6       73.11       78.75     12.95 o 
   7   2   6      482.54      450.93     27.48 o 
  -6   3   6      549.50      509.46     48.80 o 
  -5   3   6      330.45      330.40     26.20 o 
  -4   3   6      165.64      168.10     15.00 o 
  -3   3   6      438.71      437.79     24.15 o 
  -2   3   6      782.58      765.65     24.01 o 
  -1   3   6      368.90      370.30     15.41 o 
   0   3   6      173.67      188.02     11.05 o 
   1   3   6      408.12      409.15     16.09 o 
   2   3   6      768.00      762.10     20.42 o 
   3   3   6      417.31      401.43     15.71 o 
   4   3   6      186.15      204.76     12.19 o 
   5   3   6      318.48      320.85     16.53 o 
   6   3   6      605.02      604.94     23.21 o 
   7   3   6        8.91       16.24     11.55 o 
  -6   4   6     1228.50     1255.09     76.13 o 
  -5   4   6       53.84       45.17     14.64 o 
  -4   4   6     2641.14     2539.18     60.99 o 
  -3   4   6     2281.21     2273.61     46.40 o 
  -2   4   6     3315.83     3274.47     68.97 o 
  -1   4   6     5276.39     5393.97     99.95 o 
   0   4   6    12372.65    12528.17    220.29 o 
   1   4   6     4914.42     5072.41     86.88 o 
   2   4   6     3436.89     3390.84     50.60 o 
   3   4   6     2366.73     2315.64     40.01 o 
   4   4   6     2615.63     2507.28     44.81 o 
   5   4   6       52.41       80.79     10.49 o 
   6   4   6     1284.25     1320.02     43.03 o 
   7   4   6      632.46      680.63     32.63 o 
  -6   5   6      140.90      151.55     23.11 o 
  -5   5   6      867.24      857.21     42.72 o 
  -4   5   6       98.78       77.35     14.89 o 
  -3   5   6       77.96       96.41      8.32 o 
  -2   5   6      621.06      657.80     17.38 o 
  -1   5   6      308.58      360.73     14.43 o 
   0   5   6     1853.05     1831.36     38.20 o 
   1   5   6      322.65      346.47     12.31 o 
   2   5   6      671.74      656.99     17.76 o 
   3   5   6       97.71       91.46      9.67 o 
   4   5   6      119.44      115.21     10.73 o 
   5   5   6      858.75      878.55     30.76 o 
   6   5   6      137.05      185.61     18.69 o 
   7   5   6       91.99       83.41     16.31 o 
  -6   6   6      300.50      352.32     43.92 o 
  -5   6   6     3694.01     3609.23    141.03 o 
  -4   6   6     1313.00     1343.28     42.41 o 
  -3   6   6     8473.28     8685.34    138.80 o 
  -2   6   6      163.69      135.72     10.57 o 
  -1   6   6    13101.66    13368.11    180.63 o 
   0   6   6      183.12      253.37     11.67 o 
   1   6   6    12797.97    13111.00    154.20 o 
   2   6   6      145.10      121.75      8.41 o 
   3   6   6     8435.36     8580.84    108.03 o 
   4   6   6     1172.85     1199.02     38.30 o 
   5   6   6     3757.11     3723.19     69.90 o 
   6   6   6      386.08      401.10     22.91 o 
   7   6   6      562.90      512.40     31.41 o 
  -6   7   6      108.59       88.81     27.33 o 
  -5   7   6      140.53      114.22     16.93 o 
  -4   7   6      204.51      209.57     15.28 o 
  -3   7   6       92.67      103.22     12.86 o 
  -2   7   6      119.01      129.42     12.26 o 
  -1   7   6      310.40      305.27     11.07 o 
   0   7   6      129.25      129.33      7.24 o 
   1   7   6      350.12      367.65     11.52 o 
   2   7   6      100.08      120.13      8.01 o 
   3   7   6      111.75      108.44      9.95 o 
   4   7   6      195.69      178.98     12.06 o 
   5   7   6      129.82      113.48     13.82 o 
   6   7   6      105.90      100.69     16.32 o 
   7   7   6       17.80       14.00     12.36 o 
  -6   8   6      144.84      185.43     36.11 o 
  -5   8   6      851.71      828.60     37.06 o 
  -4   8   6      136.67      186.87     18.46 o 
  -3   8   6     2345.92     2143.99     57.03 o 
  -2   8   6     1019.46     1005.49     34.91 o 
  -1   8   6     1683.60     1621.20     28.99 o 
   0   8   6      707.85      729.82     16.16 o 
   1   8   6     1421.66     1314.30     24.50 o 
   2   8   6     1051.22     1053.35     21.69 o 
   3   8   6     2348.30     2144.13     38.06 o 
   4   8   6      193.74      211.34     16.10 o 
   5   8   6      846.83      790.96     32.73 o 
   6   8   6      139.85      168.76     19.54 o 
  -6   9   6      113.05      162.16     27.37 o 
  -5   9   6      195.67      158.67     40.81 o 
  -4   9   6       95.70      102.60     19.53 o 
  -3   9   6      181.69      188.15     18.26 o 
  -2   9   6       77.44       67.73      9.54 o 
  -1   9   6      106.99      126.12     16.95 o 
   0   9   6      147.70      149.07      8.53 o 
   1   9   6      101.16      107.71      8.08 o 
   2   9   6       73.21       78.86      8.04 o 
   3   9   6      213.87      216.73     13.04 o 
   4   9   6       77.12      101.44     11.54 o 
   5   9   6      202.88      164.74     14.88 o 
   6   9   6      114.66       86.00     19.97 o 
  -6  10   6      388.45      430.07     46.85 o 
  -5  10   6      116.49      108.83     15.31 o 
  -4  10   6     1137.53     1125.72     42.42 o 
  -3  10   6      562.93      568.25     29.40 o 
  -2  10   6     5736.96     5529.48     91.95 o 
  -1  10   6      197.92      219.06     14.27 o 
   0  10   6     6742.97     6617.81     86.08 o 
   1  10   6      232.11      249.84     11.68 o 
   2  10   6     5976.81     5826.03     73.43 o 
   3  10   6      560.39      539.56     20.60 o 
   4  10   6     1149.45     1121.45     30.94 o 
   5  10   6      121.23      111.33     14.96 o 
   6  10   6      397.41      391.29     48.60 o 
  -5  11   6      107.77      115.67     17.60 o 
  -4  11   6       84.89      128.59     33.76 o 
  -3  11   6       23.39       30.78     10.98 o 
  -2  11   6      218.62      202.62     17.03 o 
  -1  11   6       51.49       62.67      9.29 o 
   0  11   6       56.95       52.81      7.96 o 
   1  11   6       50.05       41.53      7.98 o 
   2  11   6      196.45      200.23     11.55 o 
   3  11   6       29.38       24.37      9.10 o 
   4  11   6       73.78       59.32     12.25 o 
   5  11   6      105.33      100.37     14.57 o 
  -5  12   6      511.51      497.90     27.36 o 
  -4  12   6       20.74       37.34     12.08 o 
  -3  12   6     1278.78     1287.43     41.21 o 
  -2  12   6       62.58       74.33     13.16 o 
  -1  12   6     2077.44     2030.11     40.60 o 
   0  12   6       56.61       73.84     10.36 o 
   1  12   6     1962.54     1923.37     37.21 o 
   2  12   6       68.55       67.66     10.64 o 
   3  12   6     1403.87     1440.40     32.69 o 
   4  12   6       27.68       50.96     17.10 o 
   5  12   6      547.44      564.03     28.52 o 
  -5  13   6       34.54       41.37     17.16 o 
  -4  13   6       93.39       93.17     14.59 o 
  -3  13   6       15.31       23.31     10.57 o 
  -2  13   6      189.79      181.60     18.29 o 
  -1  13   6       14.35       19.88      8.69 o 
   0  13   6       51.32       46.61      9.79 o 
   1  13   6       11.78       -0.01     12.73 o 
   2  13   6      200.75      188.64     13.48 o 
   3  13   6       20.14       11.42      8.55 o 
   4  13   6       81.96       79.48     13.60 o 
   5  13   6       30.34       11.84     18.59 o 
  -4  14   6      411.76      457.25     42.68 o 
  -3  14   6      577.83      599.95     25.97 o 
  -2  14   6     1281.14     1287.86     55.50 o 
  -1  14   6      125.04      111.68     12.67 o 
   0  14   6     1303.60     1373.46     31.81 o 
   1  14   6      123.00       91.61     11.46 o 
   2  14   6     1264.79     1264.62     31.48 o 
   3  14   6      617.79      616.07     24.14 o 
   4  14   6      375.76      379.60     19.98 o 
  -4  15   6       21.07       36.61     16.63 o 
  -3  15   6       57.41       59.32     13.23 o 
  -2  15   6        2.55       -0.89      8.69 o 
  -1  15   6        3.96       10.01      9.43 o 
   0  15   6       48.00       41.99     11.48 o 
   1  15   6        4.86       19.29      9.87 o 
   2  15   6        4.26        5.21     10.06 o 
   3  15   6       60.82       70.52     11.97 o 
   4  15   6       20.83       20.83     10.61 o 
  -3  16   6      440.30      465.03     30.20 o 
  -2  16   6      455.66      470.37     24.64 o 
  -1  16   6      756.76      784.52     27.80 o 
   0  16   6       31.39       31.23     10.26 o 
   1  16   6      747.97      806.08     30.81 o 
   2  16   6      437.23      417.11     24.34 o 
   3  16   6      425.45      457.16     25.93 o 
  -2  17   6       12.87       12.81     11.16 o 
  -1  17   6       33.55       52.83     12.01 o 
   0  17   6       13.86       -5.04     10.10 o 
   1  17   6       30.61       44.72     15.22 o 
   2  17   6       16.43       27.11     12.88 o 
   1   0   7    32553.88    34369.17    504.13 o 
   2   0   7      262.20      258.54      9.83 o 
   3   0   7     8324.29     8098.02    131.40 o 
   4   0   7      861.51      964.05     34.11 o 
   5   0   7     1271.20     1225.34     42.26 o 
   6   0   7       78.43       77.82     21.96 o 
   7   0   7     1198.06     1348.26     64.33 o 
  -7   1   7       76.05       70.27     29.28 o 
  -6   1   7       62.11       72.22     26.35 o 
  -5   1   7      227.01      206.91     32.21 o 
  -4   1   7      162.27      127.98     20.90 o 
  -3   1   7      140.77      139.98     12.67 o 
  -2   1   7     1871.39     1955.38     40.32 o 
  -1   1   7     1174.90     1150.16     30.42 o 
   0   1   7     4704.79     4721.28     92.96 o 
   1   1   7     1065.45     1052.63     27.94 o 
   2   1   7     2020.60     2080.90     35.73 o 
   3   1   7       79.25       90.50     10.07 o 
   4   1   7      107.73       95.59     11.31 o 
   5   1   7      228.44      229.93     17.44 o 
   6   1   7       97.61       88.37     18.78 o 
   7   1   7       59.37       87.81     18.48 o 
  -7   2   7       52.14       65.39     26.35 o 
  -6   2   7     2086.62     2054.41    104.43 o 
  -5   2   7      103.22       86.86     25.38 o 
  -4   2   7     3665.51     3752.60    142.49 o 
  -3   2   7      185.24      187.98     13.09 o 
  -2   2   7     3220.34     3140.91     60.34 o 
  -1   2   7     1046.29     1079.61     35.87 o 
   0   2   7    15574.86    16668.01    250.66 o 
   1   2   7      918.76      945.02     26.70 o 
   2   2   7     3773.17     3649.66     54.71 o 
   3   2   7      165.24      176.05     22.69 o 
   4   2   7     3891.86     3959.04     76.35 o 
   5   2   7       92.88       72.50     11.68 o 
   6   2   7     2081.89     2137.04     50.56 o 
   7   2   7       42.30       51.26     12.60 o 
  -6   3   7        6.36       34.16     21.47 o 
  -5   3   7        9.02        7.81     16.59 o 
  -4   3   7     1057.77     1066.33     48.17 o 
  -3   3   7      246.96      271.72     20.67 o 
  -2   3   7      864.18      857.33     26.81 o 
  -1   3   7     1753.16     1882.18     55.09 o 
   0   3   7       20.79       20.87      5.74 o 
   1   3   7     1693.36     1824.97     37.61 o 
   2   3   7      873.75      841.92     17.73 o 
   3   3   7      305.37      300.59     13.11 o 
   4   3   7     1052.06     1014.19     25.69 o 
   5   3   7        3.99        4.55      6.98 o 
   6   3   7       23.88       20.97      9.56 o 
   7   3   7       26.85       53.52     12.55 o 
  -6   4   7      687.73      661.71     55.63 o 
  -5   4   7     1549.59     1488.19     58.65 o 
  -4   4   7     2437.37     2333.18     58.30 o 
  -3   4   7     6346.16     6273.24    121.43 o 
  -2   4   7     2331.11     2231.39     51.16 o 
  -1   4   7     1049.96      937.88     24.19 o 
   0   4   7     9005.54     9352.44    168.96 o 
   1   4   7     1070.03      953.55     20.18 o 
   2   4   7     2295.67     2202.74     34.08 o 
   3   4   7     6457.00     6369.89     88.97 o 
   4   4   7     2427.65     2323.64     47.88 o 
   5   4   7     1691.34     1658.47     36.61 o 
   6   4   7      653.84      684.64     24.97 o 
   7   4   7      521.97      561.39     27.11 o 
  -6   5   7       32.63       28.30     22.45 o 
  -5   5   7      483.85      456.70     32.69 o 
  -4   5   7      153.79      152.82     15.84 o 
  -3   5   7     1127.80     1111.98     25.46 o 
  -2   5   7     1017.69     1030.34     23.39 o 
  -1   5   7     3463.22     3675.66     65.82 o 
   0   5   7     1841.47     1726.90     37.22 o 
   1   5   7     3335.35     3603.38     49.07 o 
   2   5   7      972.55      983.36     20.67 o 
   3   5   7     1011.50     1002.91     24.74 o 
   4   5   7      115.99      145.65     11.68 o 
   5   5   7      483.94      458.86     19.74 o 
   6   5   7       25.96       37.07     12.96 o 
   7   5   7      249.73      276.93     21.65 o 
  -6   6   7      549.68      540.69     51.73 o 
  -5   6   7      150.71      163.96     23.05 o 
  -4   6   7      434.19      436.15     30.74 o 
  -3   6   7      578.37      536.19     21.12 o 
  -2   6   7     2494.88     2528.82     49.26 o 
  -1   6   7     4923.51     4597.79     70.03 o 
   0   6   7     3202.94     3226.94     53.95 o 
   1   6   7     4674.61     4368.64     58.99 o 
   2   6   7     2417.87     2385.60     38.04 o 
   3   6   7      687.02      693.54     20.33 o 
   4   6   7      459.37      435.22     18.17 o 
   5   6   7      184.30      216.55     16.82 o 
   6   6   7      602.21      570.97     29.58 o 
   7   6   7      468.94      443.35     29.53 o 
  -6   7   7       45.82       22.45     22.45 o 
  -5   7   7      342.98      354.12     29.58 o 
  -4   7   7      531.69      489.00     21.37 o 
  -3   7   7        5.31        4.61      9.45 o 
  -2   7   7     1329.75     1319.15     37.72 o 
  -1   7   7      308.63      314.55     21.13 o 
   0   7   7     1300.76     1309.21     29.07 o 
   1   7   7      282.22      285.59     11.45 o 
   2   7   7     1247.87     1226.48     23.58 o 
   3   7   7        4.75        1.84      6.54 o 
   4   7   7      448.52      437.31     18.72 o 
   5   7   7      281.53      259.55     18.60 o 
   6   7   7       69.86       53.68     15.92 o 
  -6   8   7      502.52      519.21     53.68 o 
  -5   8   7      177.49      161.71     20.03 o 
  -4   8   7      142.75      182.97     24.15 o 
  -3   8   7       76.62       86.48     13.77 o 
  -2   8   7     3131.72     3016.31     78.58 o 
  -1   8   7       41.27       50.67      6.27 o 
   0   8   7     9002.85     8847.89    107.94 o 
   1   8   7       99.08      121.06      7.90 o 
   2   8   7     3246.73     3186.50     45.10 o 
   3   8   7       62.02       62.90      8.78 o 
   4   8   7      150.39      135.78     14.03 o 
   5   8   7      196.14      201.37     17.50 o 
   6   8   7      571.52      612.08     35.84 o 
  -6   9   7      220.67      285.96     44.89 o 
  -5   9   7      484.61      482.76     37.09 o 
  -4   9   7      245.85      261.28     28.98 o 
  -3   9   7       83.61       74.71     13.74 o 
  -2   9   7      142.58      176.95     12.31 o 
  -1   9   7      881.56      861.34     21.68 o 
   0   9   7        6.40        4.19      5.11 o 
   1   9   7      824.71      828.28     19.15 o 
   2   9   7      162.97      167.41     10.16 o 
   3   9   7       79.04       84.25      9.88 o 
   4   9   7      248.22      239.33     15.69 o 
   5   9   7      453.17      449.04     31.35 o 
   6   9   7      245.06      204.13     23.24 o 
  -6  10   7       21.58       46.85     28.30 o 
  -5  10   7     1165.77     1203.49     58.29 o 
  -4  10   7       55.44       61.46     14.35 o 
  -3  10   7     1598.07     1533.66     50.39 o 
  -2  10   7        8.30        9.85      9.16 o 
  -1  10   7     4111.19     4142.86     64.37 o 
   0  10   7      291.93      302.98     14.18 o 
   1  10   7     4233.29     4211.11     56.57 o 
   2  10   7       15.53        6.84      6.37 o 
   3  10   7     1702.89     1676.63     31.97 o 
   4  10   7       48.13       47.38     10.52 o 
   5  10   7     1196.45     1157.62     40.96 o 
   6  10   7       26.64       23.88     13.74 o 
  -5  11   7      165.73      190.14     22.29 o 
  -4  11   7      194.50      188.32     31.52 o 
  -3  11   7      372.86      401.10     51.75 o 
  -2  11   7      132.37      123.35     15.01 o 
  -1  11   7       30.20       29.29     11.22 o 
   0  11   7       98.66       97.63      9.40 o 
   1  11   7       16.38       21.33      6.68 o 
   2  11   7      144.26      141.06     10.71 o 
   3  11   7      407.08      375.01     17.28 o 
   4  11   7      172.64      176.96     14.93 o 
   5  11   7      155.31      155.35     16.99 o 
  -5  12   7       78.53       90.78     15.15 o 
  -4  12   7      391.44      417.59     29.28 o 
  -3  12   7       97.84       85.56     14.39 o 
  -2  12   7      917.50      954.28     34.20 o 
  -1  12   7      167.95      171.86     14.30 o 
   0  12   7     1408.76     1480.70     37.26 o 
   1  12   7      180.07      170.78     12.25 o 
   2  12   7      951.71      962.38     24.15 o 
   3  12   7      112.67      100.87     11.42 o 
   4  12   7      368.34      391.27     20.02 o 
   5  12   7       71.23       72.95     13.12 o 
  -5  13   7       23.88       21.83     15.56 o 
  -4  13   7       82.64       90.20     15.48 o 
  -3  13   7       11.24        6.18     11.32 o 
  -2  13   7      107.34      100.49     15.02 o 
  -1  13   7      130.78      119.53     12.43 o 
   0  13   7     1145.79     1197.46     31.52 o 
   1  13   7      157.21      146.51     13.57 o 
   2  13   7      131.54      124.64     14.04 o 
   3  13   7       12.52       10.98      8.77 o 
   4  13   7       99.67      104.97     13.87 o 
   5  13   7       17.63       34.89     17.57 o 
  -4  14   7       58.03       57.17     17.96 o 
  -3  14   7      195.36      203.51     17.22 o 
  -2  14   7      294.90      287.58     22.30 o 
  -1  14   7      719.45      721.31     24.76 o 
   0  14   7      328.42      299.31     17.91 o 
   1  14   7      614.82      612.77     21.83 o 
   2  14   7      308.09      306.82     15.81 o 
   3  14   7      201.22      212.58     16.34 o 
   4  14   7       67.05       95.37     12.81 o 
  -3  15   7      281.15      234.16     18.90 o 
  -2  15   7        5.39        8.22     11.00 o 
  -1  15   7      408.32      394.76     20.61 o 
   0  15   7       41.62       40.79     11.41 o 
   1  15   7      416.09      408.47     22.96 o 
   2  15   7        4.91       17.24      9.82 o 
   3  15   7      269.83      247.36     17.04 o 
  -2  16   7      342.17      340.30     25.29 o 
  -1  16   7      140.57      134.31     14.66 o 
   0  16   7      514.72      574.36     26.64 o 
   1  16   7      126.92      115.79     15.14 o 
   2  16   7      370.93      372.59     23.83 o 
  -1  17   7       16.33       16.19     12.85 o 
   0  17   7       26.93       13.23     13.45 o 
   1  17   7       14.09       23.85     11.87 o 
   0   0   8    17285.73    17468.13    380.93 o 
   1   0   8     1400.99     1437.52     37.93 o 
   2   0   8     7013.93     6846.50     88.97 o 
   3   0   8      680.58      671.77     16.58 o 
   4   0   8     6032.05     5838.79    189.22 o 
   5   0   8       39.28       36.51     21.03 o 
   6   0   8     1414.84     1457.69     61.00 o 
   7   0   8      197.10      226.33     25.73 o 
  -7   1   8      517.82      502.62     53.68 o 
  -6   1   8      474.16      465.54     48.80 o 
  -5   1   8     1207.01     1206.30     71.25 o 
  -4   1   8     2061.08     2108.38     64.86 o 
  -3   1   8     2079.27     2222.49     48.16 o 
  -2   1   8     2431.54     2480.86     41.80 o 
  -1   1   8     1995.48     2226.32     44.40 o 
   0   1   8       10.59       26.89      6.28 o 
   1   1   8     1980.52     2226.34     42.70 o 
   2   1   8     2059.09     2106.68     38.76 o 
   3   1   8     2249.21     2440.83     44.79 o 
   4   1   8     1977.00     1893.35     46.54 o 
   5   1   8     1176.17     1238.50     37.98 o 
   6   1   8      468.59      479.73     23.65 o 
   7   1   8      491.61      544.53     35.44 o 
  -7   2   8      418.86      410.88     49.77 o 
  -6   2   8      342.01      341.59     44.89 o 
  -5   2   8      797.83      787.61     57.58 o 
  -4   2   8      441.32      444.07     40.01 o 
  -3   2   8     7804.29     7889.23    146.93 o 
  -2   2   8     1556.39     1585.28     35.00 o 
  -1   2   8     3350.32     3328.91     72.12 o 
   0   2   8      364.28      474.91     14.21 o 
   1   2   8     3512.30     3513.31     61.00 o 
   2   2   8     1547.73     1563.96     30.45 o 
   3   2   8     7694.35     7720.09    149.17 o 
   4   2   8      441.50      465.43     21.56 o 
   5   2   8      810.44      828.48     28.02 o 
   6   2   8      355.14      363.28     23.69 o 
   7   2   8      407.17      448.96     24.74 o 
  -7   3   8      385.19      393.32     48.80 o 
  -6   3   8      125.46       96.62     28.30 o 
  -5   3   8      367.19      378.68     40.99 o 
  -4   3   8      516.88      561.00     31.75 o 
  -3   3   8      446.85      466.17     21.57 o 
  -2   3   8     2281.38     2331.61     44.99 o 
  -1   3   8     5205.83     5352.59    102.54 o 
   0   3   8      943.31      990.76     25.06 o 
   1   3   8     4964.62     4970.32     77.00 o 
   2   3   8     2074.45     2102.92     33.28 o 
   3   3   8      541.90      513.69     16.96 o 
   4   3   8      544.61      545.47     19.21 o 
   5   3   8      400.48      394.05     18.44 o 
   6   3   8      174.29      151.96     14.55 o 
   7   3   8      401.44      473.86     23.59 o 
  -7   4   8      284.11      317.19     44.89 o 
  -6   4   8      460.59      479.63     35.50 o 
  -5   4   8       96.09       90.12     17.90 o 
  -4   4   8     1452.80     1433.62     42.11 o 
  -3   4   8     2574.39     2529.26     53.11 o 
  -2   4   8     1442.46     1406.55     38.00 o 
  -1   4   8     6057.86     6352.21     93.44 o 
   0   4   8      327.61      353.54     11.90 o 
   1   4   8     6093.38     6435.96     85.94 o 
   2   4   8     1302.44     1269.36     23.98 o 
   3   4   8     2552.15     2522.44     43.80 o 
   4   4   8     1432.15     1386.88     31.74 o 
   5   4   8      118.47      119.17     11.84 o 
   6   4   8      451.76      464.59     24.09 o 
   7   4   8      278.87      303.97     22.27 o 
  -7   5   8       79.87       62.46     25.38 o 
  -6   5   8      237.17      194.22     37.09 o 
  -5   5   8      430.81      471.10     32.77 o 
  -4   5   8     1407.29     1396.46     53.02 o 
  -3   5   8      340.58      336.48     14.34 o 
  -2   5   8     1341.65     1201.74     33.43 o 
  -1   5   8     1606.61     1552.62     31.55 o 
   0   5   8     2752.42     2512.29     44.01 o 
   1   5   8     1560.09     1576.83     26.89 o 
   2   5   8     1449.24     1319.88     24.74 o 
   3   5   8      353.60      339.45     14.97 o 
   4   5   8     1295.19     1288.23     30.89 o 
   5   5   8      402.85      359.93     18.49 o 
   6   5   8      345.09      314.90     20.84 o 
   7   5   8       92.95      112.89     16.23 o 
  -6   6   8      277.93      288.89     42.94 o 
  -5   6   8      360.59      359.24     30.66 o 
  -4   6   8     1277.27     1198.29     67.83 o 
  -3   6   8     1226.73     1191.76     38.17 o 
  -2   6   8     1226.77     1212.47     27.18 o 
  -1   6   8      254.34      236.22     12.22 o 
   0   6   8     2981.37     3008.32     47.06 o 
   1   6   8      206.18      189.42      9.68 o 
   2   6   8     1103.51     1089.82     23.29 o 
   3   6   8     1148.99     1111.71     24.70 o 
   4   6   8     1229.81     1132.41     31.09 o 
   5   6   8      368.86      355.94     18.67 o 
   6   6   8      266.82      242.58     19.18 o 
  -6   7   8      119.44      108.33     30.26 o 
  -5   7   8     1512.68     1551.52     65.88 o 
  -4   7   8      212.30      195.79     23.80 o 
  -3   7   8      941.88      947.90     59.63 o 
  -2   7   8      193.71      214.55     16.20 o 
  -1   7   8     1360.53     1255.14     27.97 o 
   0   7   8       52.83       57.54      6.46 o 
   1   7   8     1109.56     1036.39     22.55 o 
   2   7   8      168.45      182.80     10.63 o 
   3   7   8      820.17      801.05     21.62 o 
   4   7   8      209.06      198.03     14.02 o 
   5   7   8     1552.37     1521.81     40.98 o 
   6   7   8      142.34      134.52     21.27 o 
  -6   8   8       61.53       69.29     25.38 o 
  -5   8   8      327.05      278.15     40.01 o 
  -4   8   8       93.54       99.89     20.70 o 
  -3   8   8      857.24      866.06     33.12 o 
  -2   8   8       58.69       59.92     12.43 o 
  -1   8   8     1591.81     1606.87     32.09 o 
   0   8   8      680.53      688.23     20.00 o 
   1   8   8     1506.18     1542.12     29.14 o 
   2   8   8       32.64       23.60      6.75 o 
   3   8   8      834.08      832.38     25.82 o 
   4   8   8       55.33       60.37     10.71 o 
   5   8   8      313.03      328.31     20.94 o 
   6   8   8       59.72       39.47     14.60 o 
  -6   9   8      136.00      127.85     36.11 o 
  -5   9   8      267.97      266.44     43.92 o 
  -4   9   8     1324.52     1341.64     59.30 o 
  -3   9   8      461.31      452.04     25.79 o 
  -2   9   8     2309.27     2277.77     51.95 o 
  -1   9   8      325.90      321.27     13.81 o 
   0   9   8      692.23      704.83     20.02 o 
   1   9   8      246.55      257.99     12.62 o 
   2   9   8     2247.80     2195.51     36.32 o 
   3   9   8      461.23      458.87     17.51 o 
   4   9   8     1301.65     1271.76     37.29 o 
   5   9   8      274.90      253.20     21.48 o 
   6   9   8      145.52      166.59     17.83 o 
  -6  10   8       33.75       54.65     30.26 o 
  -5  10   8       20.51       17.57     29.28 o 
  -4  10   8      169.60      170.26     60.02 o 
  -3  10   8       69.28       60.10     14.32 o 
  -2  10   8     1751.90     1722.23     45.12 o 
  -1  10   8      245.80      223.53     19.82 o 
   0  10   8     1019.43      997.78     25.24 o 
   1  10   8      222.69      194.34     10.94 o 
   2  10   8     1718.30     1697.56     31.55 o 
   3  10   8       71.92       68.02      9.27 o 
   4  10   8      186.14      190.39     17.08 o 
   5  10   8       23.16       35.07     13.09 o 
   6  10   8       23.60       26.48     12.22 o 
  -5  11   8      430.30      360.13     54.65 o 
  -4  11   8      204.52      188.58     21.27 o 
  -3  11   8      457.97      459.57     28.43 o 
  -2  11   8      654.69      669.06     28.92 o 
  -1  11   8     1843.49     1828.02     53.68 o 
   0  11   8     1412.37     1449.60     43.41 o 
   1  11   8     1729.18     1668.38     33.75 o 
   2  11   8      809.18      820.44     21.54 o 
   3  11   8      399.64      399.88     17.93 o 
   4  11   8      183.80      212.26     15.13 o 
   5  11   8      453.40      484.24     25.85 o 
  -5  12   8      343.67      342.33     69.19 o 
  -4  12   8      128.03      139.81     19.90 o 
  -3  12   8      585.54      554.07     31.71 o 
  -2  12   8       64.78       65.16     13.47 o 
  -1  12   8      347.32      380.11     22.61 o 
   0  12   8        5.99        7.02      8.73 o 
   1  12   8      311.42      328.77     15.68 o 
   2  12   8       57.00       53.11      8.93 o 
   3  12   8      613.09      621.97     20.31 o 
   4  12   8      138.79      161.05     14.02 o 
   5  12   8      321.15      300.34     21.88 o 
  -4  13   8       91.50      101.29     19.24 o 
  -3  13   8      355.09      353.38     24.31 o 
  -2  13   8      313.97      311.91     22.85 o 
  -1  13   8      277.90      355.20     23.10 o 
   0  13   8       70.24       80.99     11.40 o 
   1  13   8      313.87      341.75     16.75 o 
   2  13   8      253.61      279.09     14.85 o 
   3  13   8      383.84      393.70     20.19 o 
   4  13   8       78.04       86.21     12.99 o 
  -4  14   8      105.40      111.25     20.67 o 
  -3  14   8       44.62       33.58     13.54 o 
  -2  14   8      224.21      241.63     22.14 o 
  -1  14   8       66.86       34.69     14.37 o 
   0  14   8      348.13      365.87     19.60 o 
   1  14   8       62.63       43.72     10.50 o 
   2  14   8      224.00      228.65     16.55 o 
   3  14   8       55.56       47.91     11.48 o 
   4  14   8       78.96       96.13     12.74 o 
  -3  15   8       21.29       31.71     11.42 o 
  -2  15   8      391.46      399.46     26.12 o 
  -1  15   8        6.78       29.16     14.05 o 
   0  15   8      338.61      354.34     19.84 o 
   1  15   8        5.68        0.32      9.53 o 
   2  15   8      371.98      352.83     19.91 o 
   3  15   8       29.45       38.25     10.63 o 
  -2  16   8      195.03      188.02     20.53 o 
  -1  16   8      315.89      309.10     21.27 o 
   0  16   8        7.38        4.10     10.90 o 
   1  16   8      307.88      343.84     25.80 o 
   2  16   8      181.97      171.11     37.61 o 
  -1  17   8      196.00      215.35     22.12 o 
   0  17   8        6.09        8.34     11.29 o 
   1  17   8      187.82      202.00     19.22 o 
   1   0   9      805.85      924.32     25.23 o 
   2   0   9       23.78       23.71      5.00 o 
   3   0   9     1180.41     1241.98     40.15 o 
   4   0   9      186.10      198.52     25.92 o 
   5   0   9      466.59      467.94     23.69 o 
   6   0   9     1030.63      940.68     50.25 o 
   7   0   9        8.62       11.44     13.90 o 
  -7   1   9      696.93      775.99     49.17 o 
  -6   1   9      260.18      230.33     39.04 o 
  -5   1   9     1574.87     1627.91     86.86 o 
  -4   1   9     1487.13     1503.29     46.49 o 
  -3   1   9     3771.30     3681.74     69.89 o 
  -2   1   9     3116.29     3257.84     51.76 o 
  -1   1   9    10483.33    11418.17    180.06 o 
   0   1   9     1268.22     1462.13     38.49 o 
   1   1   9    10295.04    11145.52    143.07 o 
   2   1   9     3422.41     3573.64     55.14 o 
   3   1   9     3841.91     3760.42     62.82 o 
   4   1   9     1630.56     1555.39     41.06 o 
   5   1   9     1656.03     1707.37     52.68 o 
   6   1   9      240.21      196.40     24.42 o 
   7   1   9      680.21      752.41     40.88 o 
  -7   2   9      410.18      380.63     49.77 o 
  -6   2   9      606.19      648.04     56.61 o 
  -5   2   9      193.97      226.42     35.13 o 
  -4   2   9      370.58      356.23     38.06 o 
  -3   2   9      519.76      491.76     51.73 o 
  -2   2   9     1199.75     1191.18     29.38 o 
  -1   2   9     3137.80     3620.56     66.12 o 
   0   2   9        0.87        3.44      5.04 o 
   1   2   9     3075.31     3511.90     63.77 o 
   2   2   9     1090.71     1122.24     23.09 o 
   3   2   9      527.00      543.82     27.61 o 
   4   2   9      393.55      432.76     23.95 o 
   5   2   9      196.84      181.96     15.58 o 
   6   2   9      588.61      594.54     26.66 o 
   7   2   9      374.29      391.46     28.15 o 
  -7   3   9      131.37      153.23     32.21 o 
  -6   3   9      875.75      876.42     67.34 o 
  -5   3   9      295.02      238.14     36.11 o 
  -4   3   9     4565.92     4516.03    116.90 o 
  -3   3   9      334.90      359.52     20.29 o 
  -2   3   9     2999.92     2973.73     59.69 o 
  -1   3   9     2726.03     2919.83     51.13 o 
   0   3   9     9549.73     9976.77    141.28 o 
   1   3   9     2970.28     3166.51     46.67 o 
   2   3   9     3288.39     3320.23     45.70 o 
   3   3   9      446.01      442.45     14.13 o 
   4   3   9     4531.50     4387.53     69.96 o 
   5   3   9      258.34      238.80     15.74 o 
   6   3   9      951.35      998.95     30.74 o 
   7   3   9      149.97      176.81     16.60 o 
  -7   4   9       46.56       39.04     23.42 o 
  -6   4   9       90.42       91.74     28.30 o 
  -5   4   9      322.45      314.11     28.27 o 
  -4   4   9      278.46      267.23     18.79 o 
  -3   4   9      931.66      933.84     27.44 o 
  -2   4   9      296.41      292.47     14.56 o 
  -1   4   9       27.84       41.48      6.75 o 
   0   4   9       31.71       40.92      5.77 o 
   1   4   9       15.69       13.72      4.87 o 
   2   4   9      335.55      326.26     12.20 o 
   3   4   9      928.26      989.94     22.10 o 
   4   4   9      262.15      273.42     15.26 o 
   5   4   9      343.00      346.41     18.01 o 
   6   4   9       74.03       77.31     12.51 o 
   7   4   9       57.35       46.09     12.67 o 
  -6   5   9       21.98       22.45     21.47 o 
  -5   5   9     1475.64     1409.31     59.00 o 
  -4   5   9      176.27      177.82     21.73 o 
  -3   5   9     2736.24     2624.69     52.33 o 
  -2   5   9      249.67      253.09     15.44 o 
  -1   5   9     5448.73     5295.00     79.70 o 
   0   5   9       91.49      126.98      8.66 o 
   1   5   9     4915.28     4902.04     65.63 o 
   2   5   9      260.45      259.24     11.28 o 
   3   5   9     2475.37     2325.32     39.71 o 
   4   5   9      195.28      207.59     13.97 o 
   5   5   9     1560.92     1571.01     37.04 o 
   6   5   9       26.71        0.67     13.87 o 
  -6   6   9      117.39      106.38     31.23 o 
  -5   6   9       43.85       64.58     17.90 o 
  -4   6   9      265.54      270.33     25.87 o 
  -3   6   9       22.46       17.47      9.18 o 
  -2   6   9      412.49      376.40     16.92 o 
  -1   6   9      134.79      156.29     10.26 o 
   0   6   9     1953.61     2025.70     35.92 o 
   1   6   9      140.30      178.51      9.52 o 
   2   6   9      429.92      425.04     14.35 o 
   3   6   9       31.38       26.93      6.96 o 
   4   6   9      240.17      247.43     15.30 o 
   5   6   9       26.82       24.94      9.89 o 
   6   6   9      124.35      153.40     16.51 o 
  -6   7   9      451.09      487.01     49.77 o 
  -5   7   9       22.63       34.60     16.81 o 
  -4   7   9     1541.73     1547.30     60.24 o 
  -3   7   9      469.77      469.39     31.39 o 
  -2   7   9     5030.02     4813.26     86.51 o 
  -1   7   9      243.28      256.52     15.62 o 
   0   7   9     1676.60     1629.39     28.84 o 
   1   7   9      200.47      245.07     11.60 o 
   2   7   9     4982.89     4803.30     66.41 o 
   3   7   9      474.87      483.65     17.14 o 
   4   7   9     1465.24     1436.37     34.81 o 
   5   7   9       26.61       31.59     15.00 o 
   6   7   9      564.56      572.93     26.98 o 
  -6   8   9       43.66        7.81     20.50 o 
  -5   8   9       89.23       90.77     29.28 o 
  -4   8   9      167.69      161.20     23.05 o 
  -3   8   9      301.69      294.10     20.85 o 
  -2   8   9      328.43      327.49     15.65 o 
  -1   8   9       34.55       34.41      7.98 o 
   0   8   9     1511.23     1420.41     29.40 o 
   1   8   9       40.51       46.32      7.24 o 
   2   8   9      291.92      291.31     13.61 o 
   3   8   9      306.55      301.18     14.56 o 
   4   8   9      201.42      184.11     13.22 o 
   5   8   9      101.04      115.86     13.89 o 
   6   8   9       42.12       48.26     13.07 o 
  -4   9   9      139.31      146.47     30.26 o 
  -3   9   9      767.98      817.92     34.56 o 
  -2   9   9      325.10      320.80     19.23 o 
  -1   9   9     1934.37     1926.21     36.27 o 
   0   9   9      421.69      432.80     16.24 o 
   1   9   9     1950.64     1891.79     34.66 o 
   2   9   9      431.24      431.16     16.31 o 
   3   9   9      906.70      876.61     23.85 o 
   4   9   9      148.10      158.09     12.79 o 
   5   9   9     1298.50     1286.29     44.47 o 
   6   9   9      256.61      225.28     20.09 o 
  -5  10   9       24.69       57.58     26.35 o 
  -4  10   9      146.36      142.82     25.38 o 
  -3  10   9       22.53       18.66     12.31 o 
  -2  10   9      199.28      195.74     17.01 o 
  -1  10   9      220.84      206.90     17.16 o 
   0  10   9        2.12        7.14      6.05 o 
   1  10   9      228.11      222.24     12.73 o 
   2  10   9      176.59      190.33     12.76 o 
   3  10   9       17.55       24.27      8.65 o 
   4  10   9      137.26      129.65     12.57 o 
   5  10   9       18.02       17.32     10.91 o 
  -5  11   9      481.24      538.73     60.51 o 
  -4  11   9      611.85      516.89     40.37 o 
  -3  11   9      833.29      804.52     37.15 o 
  -2  11   9      519.98      457.22     24.43 o 
  -1  11   9      428.87      466.39     24.26 o 
   0  11   9      906.74      967.32     24.03 o 
   1  11   9      407.57      427.46     17.10 o 
   2  11   9      649.49      597.31     20.00 o 
   3  11   9      911.65      902.94     25.40 o 
   4  11   9      572.89      594.80     23.68 o 
   5  11   9      499.68      534.85     25.75 o 
  -5  12   9      177.70      194.90     31.35 o 
  -4  12   9       65.08       73.49     24.22 o 
  -3  12   9       96.99       72.22     23.92 o 
  -2  12   9      142.46      149.80     16.88 o 
  -1  12   9      303.44      322.65     21.86 o 
   0  12   9      458.56      458.46     22.04 o 
   1  12   9      298.02      296.58     15.60 o 
   2  12   9      149.43      163.86     11.94 o 
   3  12   9       85.85       88.41     11.30 o 
   4  12   9       55.99       43.91     12.08 o 
   5  12   9      144.53      132.40     16.45 o 
  -4  13   9      248.55      205.30     27.06 o 
  -3  13   9      182.75      147.45     21.77 o 
  -2  13   9      312.84      356.76     24.45 o 
  -1  13   9      526.93      490.15     26.66 o 
   0  13   9      518.86      580.75     22.40 o 
   1  13   9      521.41      532.71     20.03 o 
   2  13   9      376.38      424.84     17.49 o 
   3  13   9      163.38      168.59     15.03 o 
   4  13   9      231.93      224.73     17.79 o 
  -4  14   9       22.59       23.59     33.18 o 
  -3  14   9       51.83       50.68     17.15 o 
  -2  14   9        2.93        7.06     11.98 o 
  -1  14   9      180.38      181.21     19.96 o 
   0  14   9        9.87        5.21      9.37 o 
   1  14   9      174.60      160.10     14.35 o 
   2  14   9        5.37        3.03      8.22 o 
   3  14   9       64.12       56.74     11.72 o 
   4  14   9       30.71       47.91     12.09 o 
  -3  15   9      255.91      246.44     27.79 o 
  -2  15   9       44.40       45.67     14.30 o 
  -1  15   9      397.43      431.44     33.53 o 
   0  15   9        2.57        3.54      9.32 o 
   1  15   9      383.56      380.65     22.71 o 
   2  15   9       46.71       51.63     13.16 o 
   3  15   9      240.43      263.99     17.43 o 
  -2  16   9        1.19        3.34     12.36 o 
  -1  16   9       52.72       24.57     13.15 o 
   0  16   9        1.91        4.22     10.25 o 
   1  16   9       47.26       30.64     12.90 o 
   2  16   9        2.56        5.44     12.30 o 
   0   0  10    15683.98    17586.64    387.83 o 
   1   0  10      432.25      474.41     15.87 o 
   2   0  10     2834.17     3108.38     46.61 o 
   3   0  10      923.77      901.45     28.27 o 
   4   0  10      582.76      593.10     25.14 o 
   5   0  10        9.73        4.38      9.58 o 
   6   0  10      744.95      779.69     46.87 o 
   7   0  10       67.66       58.82     18.77 o 
  -7   1  10       52.66       55.80     21.53 o 
  -6   1  10      777.12      712.02     45.86 o 
  -5   1  10      371.19      343.97     24.18 o 
  -4   1  10     3131.07     3133.05     65.20 o 
  -3   1  10        0.44       -0.66      9.59 o 
  -2   1  10     4735.18     4792.16     70.13 o 
  -1   1  10      374.53      416.53     15.21 o 
   0   1  10     7295.32     7863.64    130.76 o 
   2   1  10     4848.20     4887.51     67.63 o 
   3   1  10       25.10       43.01      9.12 o 
   4   1  10     2856.37     2808.59     63.48 o 
   5   1  10      229.37      209.87     18.38 o 
   6   1  10      861.33      900.36     37.53 o 
   7   1  10       22.61       12.17     16.31 o 
  -7   2  10      121.67      127.85     34.16 o 
  -6   2  10      186.86      186.41     38.06 o 
  -5   2  10      224.71      193.24     35.13 o 
  -4   2  10       61.53       67.34     22.45 o 
  -3   2  10      189.22      213.82     15.92 o 
  -2   2  10       71.29       77.84      8.90 o 
  -1   2  10     2560.47     2765.15     47.73 o 
   0   2  10        0.80        4.46      5.44 o 
   1   2  10     2417.10     2655.19     39.21 o 
   2   2  10       83.96       67.26      6.85 o 
   3   2  10      212.74      230.81     17.04 o 
   4   2  10       74.02       28.95     11.41 o 
   5   2  10      212.69      220.72     17.25 o 
   6   2  10      178.33      203.30     21.99 o 
   7   2  10      129.48      122.01     15.42 o 
  -7   3  10      933.13     1000.37     74.17 o 
  -6   3  10       30.46       19.52     24.40 o 
  -5   3  10     1095.09     1122.91     49.69 o 
  -4   3  10      416.70      416.50     28.63 o 
  -3   3  10     4319.39     4163.24     77.30 o 
  -2   3  10     1679.61     1749.84     38.84 o 
  -1   3  10     8842.82     9208.35    129.67 o 
   0   3  10     1460.75     1475.48     27.92 o 
   1   3  10     8582.36     8764.87    106.27 o 
   2   3  10     1532.79     1568.87     28.18 o 
   3   3  10     4241.37     4123.50     64.51 o 
   4   3  10      484.98      491.38     19.12 o 
   5   3  10     1093.21     1087.09     30.57 o 
   6   3  10       18.75       13.11      9.39 o 
   7   3  10      883.34      905.42     34.41 o 
  -6   4  10       63.64       57.58     26.35 o 
  -5   4  10      387.94      367.94     44.89 o 
  -4   4  10       42.15       59.54     11.81 o 
  -3   4  10      745.31      714.76     28.69 o 
  -2   4  10     1146.91     1178.30     30.80 o 
  -1   4  10      181.26      173.79     10.55 o 
   0   4  10      615.14      618.85     16.83 o 
   1   4  10      200.64      187.69      9.15 o 
   2   4  10     1105.69     1115.61     22.98 o 
   3   4  10      830.23      795.02     22.29 o 
   4   4  10       18.08       22.78      8.36 o 
   5   4  10      427.36      428.08     20.15 o 
   6   4  10       78.35       74.83     12.81 o 
  -6   5  10      491.68      577.77     54.65 o 
  -5   5  10      222.09      214.19     25.18 o 
  -4   5  10     2638.23     2590.37     81.67 o 
  -3   5  10      336.82      305.25     17.10 o 
  -2   5  10     2956.72     2925.22     51.21 o 
  -1   5  10       32.27       37.30      7.01 o 
   0   5  10     6548.17     6778.64     85.51 o 
   1   5  10       28.46       31.84      5.82 o 
   2   5  10     2803.67     2792.27     43.30 o 
   3   5  10      309.20      308.83     14.51 o 
   4   5  10     2605.00     2596.76     49.14 o 
   5   5  10      241.48      237.43     28.37 o 
   6   5  10      536.91      554.02     24.15 o 
  -6   6  10      144.81      155.18     33.18 o 
  -5   6  10      182.97      223.53     26.56 o 
  -4   6  10       87.15       68.88     16.81 o 
  -3   6  10      576.60      576.58     26.57 o 
  -2   6  10      144.38      162.94     11.30 o 
  -1   6  10     1596.86     1507.57     33.55 o 
   0   6  10     1724.74     1687.05     27.38 o 
   1   6  10     1596.94     1554.36     30.47 o 
   2   6  10      196.13      195.71     10.91 o 
   3   6  10      616.80      610.86     20.09 o 
   4   6  10       64.63       51.73     10.29 o 
   5   6  10      185.52      198.78     15.73 o 
   6   6  10      154.87      149.05     15.53 o 
  -6   7  10      165.76      196.17     36.11 o 
  -5   7  10     1665.55     1546.91     89.79 o 
  -4   7  10      506.24      477.56     34.11 o 
  -3   7  10     2162.17     2244.73    109.31 o 
  -2   7  10      272.64      285.40     19.92 o 
  -1   7  10     4361.79     4227.53     69.55 o 
   0   7  10     1052.02     1063.81     22.56 o 
   1   7  10     4054.36     3902.26     61.49 o 
   2   7  10      301.95      318.81     13.87 o 
   3   7  10     2039.94     2071.38     38.11 o 
   4   7  10      460.85      457.55     20.18 o 
   5   7  10     1732.98     1673.56     40.29 o 
   6   7  10      168.80      193.50     16.61 o 
  -6   8  10      109.68       26.35     25.38 o 
  -5   8  10      173.98      157.13     34.16 o 
  -4   8  10      389.19      392.23     41.48 o 
  -3   8  10      306.58      310.37     23.01 o 
  -2   8  10      453.84      419.03     20.21 o 
  -1   8  10      464.91      422.97     32.36 o 
   0   8  10       11.78       17.52      5.94 o 
   1   8  10      440.85      396.35     16.12 o 
   2   8  10      475.06      507.74     17.26 o 
   3   8  10      285.02      296.89     15.07 o 
   4   8  10      374.85      386.68     17.68 o 
   5   8  10      192.12      187.09     15.90 o 
   6   8  10      101.18       83.41     14.97 o 
  -4   9  10      861.76      838.36     67.34 o 
  -3   9  10      516.37      522.37     40.01 o 
  -2   9  10     1584.36     1563.47     42.67 o 
  -1   9  10      474.31      473.91     17.07 o 
   0   9  10      819.17      824.84     20.87 o 
   1   9  10      434.50      423.74     16.02 o 
   2   9  10     1689.86     1665.15     33.21 o 
   3   9  10      473.45      475.25     23.79 o 
   4   9  10      795.79      766.96     23.96 o 
   5   9  10      359.09      373.21     19.14 o 
   6   9  10      192.81      216.72     20.34 o 
  -5  10  10       11.77       -2.93     20.50 o 
  -4  10  10      459.42      416.28     36.11 o 
  -3  10  10       21.76       18.22     17.90 o 
  -2  10  10      427.00      403.10     22.28 o 
  -1  10  10      184.56      157.91     15.74 o 
   0  10  10      157.41      151.36     12.01 o 
   1  10  10      177.14      160.69     13.71 o 
   2  10  10      450.55      426.73     17.33 o 
   3  10  10       32.42       27.91      8.62 o 
   4  10  10      458.72      445.30     19.22 o 
   5  10  10        9.25       25.71     10.05 o 
  -5  11  10      143.87      205.93     42.94 o 
  -4  11  10      408.25      393.99     37.49 o 
  -3  11  10      114.33      111.30     17.94 o 
  -2  11  10      889.08      872.11     33.06 o 
  -1  11  10      313.12      329.97     21.12 o 
   0  11  10     1280.17     1137.59     35.06 o 
   1  11  10      183.68      192.60     13.83 o 
   2  11  10      984.69      969.54     25.95 o 
   3  11  10       95.79       94.81     11.63 o 
   4  11  10      386.90      374.36     20.19 o 
   5  11  10      198.23      217.42     17.57 o 
  -4  12  10      106.62       74.72     25.32 o 
  -3  12  10       10.39       -3.98     14.05 o 
  -2  12  10       51.89       36.85     12.83 o 
  -1  12  10      148.79      113.69     26.06 o 
   0  12  10       22.77       51.92     11.00 o 
   1  12  10      164.42      179.85     13.23 o 
   2  12  10       46.97       44.69      9.84 o 
   3  12  10        1.71       -6.00      7.94 o 
   4  12  10      102.42      101.47     12.92 o 
  -4  13  10      475.87      473.59     42.10 o 
  -3  13  10      849.21      851.90    100.04 o 
  -2  13  10      531.03      558.22     28.54 o 
  -1  13  10      900.79      925.72     35.56 o 
   0  13  10      449.63      420.97     21.69 o 
   1  13  10      870.65      848.68     25.34 o 
   2  13  10      500.22      494.34     20.40 o 
   3  13  10      868.17      856.18     28.62 o 
   4  13  10      483.12      498.00     23.88 o 
  -3  14  10      122.83      124.14     28.19 o 
  -2  14  10        9.96       15.42     12.40 o 
  -1  14  10      297.91      278.30     23.04 o 
   0  14  10       27.81       35.83     16.98 o 
   1  14  10      309.07      306.67     17.20 o 
   2  14  10       15.63       32.07     10.19 o 
   3  14  10      104.90      109.91     12.95 o 
  -3  15  10       68.97       93.71     37.09 o 
  -2  15  10      373.81      405.23     29.02 o 
  -1  15  10       94.36       90.43     16.56 o 
   0  15  10      245.92      253.89     19.70 o 
   1  15  10       84.90       80.11     14.12 o 
   2  15  10      423.23      450.06     24.47 o 
   3  15  10       86.02       83.77     15.29 o 
  -1  16  10        9.09       16.39     13.07 o 
   0  16  10       96.66       89.15     14.71 o 
   1  16  10       13.33        3.47     12.82 o 
   1   0  11      205.83      159.21      9.32 o 
   2   0  11       56.16       62.71      8.10 o 
   3   0  11     2603.28     2417.53     53.56 o 
   4   0  11      349.50      364.63     20.87 o 
   5   0  11      685.48      723.58     30.41 o 
   6   0  11      155.83      141.85     20.39 o 
   7   0  11       50.89       60.47     20.00 o 
  -6   1  11      327.19      328.58     33.47 o 
  -5   1  11      169.28      153.25     18.74 o 
  -4   1  11      117.07      112.42     13.58 o 
  -3   1  11      652.19      637.44     21.27 o 
  -2   1  11      221.55      272.01     12.24 o 
  -1   1  11     2241.53     2318.29     37.96 o 
   0   1  11      476.34      425.91     18.04 o 
   1   1  11     2020.12     2088.36     33.84 o 
   2   1  11      187.83      239.26     10.80 o 
   3   1  11      589.43      548.22     23.06 o 
   4   1  11      201.31      204.43     16.51 o 
   5   1  11      239.81      233.80     19.46 o 
   6   1  11      246.58      223.28     27.15 o 
  -6   2  11      321.00      302.55     44.89 o 
  -5   2  11      282.53      314.26     41.97 o 
  -4   2  11      666.03      631.45     50.75 o 
  -3   2  11     1730.13     1701.28     42.65 o 
  -2   2  11     3040.25     2974.39     54.46 o 
  -1   2  11      243.84      294.92     18.74 o 
   0   2  11     4461.27     4522.50     82.68 o 
   1   2  11      298.09      361.32     10.82 o 
   2   2  11     3230.43     3172.52     46.71 o 
   3   2  11     1787.14     1820.86     44.30 o 
   4   2  11      664.16      647.86     26.84 o 
   5   2  11      317.75      293.84     19.57 o 
   6   2  11      335.55      375.77     22.60 o 
  -6   3  11      294.90      306.45     43.92 o 
  -5   3  11      620.48      640.23     53.68 o 
  -4   3  11     2089.02     1933.90     65.56 o 
  -3   3  11      906.66      855.32     29.41 o 
  -2   3  11     1405.64     1322.04     31.11 o 
  -1   3  11     2406.75     2500.61     47.24 o 
   0   3  11     3157.60     3156.53     49.43 o 
   1   3  11     2579.15     2651.51     34.44 o 
   2   3  11     1463.64     1386.62     25.97 o 
   3   3  11      900.80      886.25     24.17 o 
   4   3  11     1987.54     1843.92     39.45 o 
   5   3  11      587.49      568.98     22.78 o 
   6   3  11      294.32      281.78     18.64 o 
  -6   4  11      170.53      157.13     34.16 o 
  -5   4  11      146.53      156.15     32.21 o 
  -4   4  11      497.57      478.19     25.52 o 
  -3   4  11      971.18      904.29     33.61 o 
  -2   4  11     1119.08     1095.06     30.93 o 
  -1   4  11     4041.74     4104.40     61.28 o 
   0   4  11     3313.37     3608.36     54.61 o 
   1   4  11     4037.27     4045.62     55.11 o 
   2   4  11     1151.75     1160.34     23.89 o 
   3   4  11     1070.06      985.76     25.64 o 
   4   4  11      446.98      426.77     19.01 o 
   5   4  11      154.06      143.69     13.91 o 
   6   4  11      185.19      211.42     19.57 o 
  -6   5  11      105.69      132.73     32.21 o 
  -5   5  11      420.38      462.61     47.82 o 
  -4   5  11      152.61      161.19     21.36 o 
  -3   5  11     2010.24     1981.09     53.42 o 
  -2   5  11      509.22      460.35     15.56 o 
  -1   5  11     2097.93     2095.16     44.40 o 
   0   5  11        6.64        9.84      5.49 o 
   1   5  11     1887.12     1905.29     35.35 o 
   2   5  11      519.56      518.60     16.01 o 
   3   5  11     1908.96     1907.76     49.07 o 
   4   5  11      123.97      133.69     12.79 o 
   5   5  11      464.68      505.27     21.99 o 
   6   5  11       87.48       86.70     13.65 o 
  -6   6  11      232.94      277.17     42.94 o 
  -5   6  11      499.31      539.71     52.70 o 
  -4   6  11      710.32      685.37     39.87 o 
  -3   6  11     1500.47     1431.64     44.89 o 
  -2   6  11     2159.91     2109.49     48.21 o 
  -1   6  11      580.11      593.22     18.20 o 
   0   6  11      628.99      615.91     19.58 o 
   1   6  11      608.59      612.75     18.38 o 
   2   6  11     2163.03     2161.06     37.12 o 
   3   6  11     1519.09     1494.56     30.56 o 
   4   6  11      680.72      655.94     23.52 o 
   5   6  11      589.25      625.90     24.36 o 
   6   6  11      247.73      248.65     18.58 o 
  -6   7  11      137.99      157.13     35.13 o 
  -5   7  11      184.14      147.37     33.18 o 
  -4   7  11      374.44      354.03     30.70 o 
  -3   7  11      265.95      309.13     34.16 o 
  -2   7  11      980.16      862.05     40.44 o 
  -1   7  11      182.48      186.26     11.64 o 
   0   7  11     2037.29     2166.98     36.37 o 
   1   7  11      161.62      177.15     11.52 o 
   2   7  11      896.17      872.59     22.24 o 
   3   7  11      235.08      277.64     14.36 o 
   4   7  11      270.99      236.97     16.15 o 
   5   7  11      194.28      191.35     17.90 o 
   6   7  11      119.46      148.33     15.59 o 
  -6   8  11      593.00      552.40     57.58 o 
  -5   8  11       22.11       22.45     21.47 o 
  -4   8  11     2317.19     2309.08     82.98 o 
  -3   8  11      103.23       57.58     26.35 o 
  -2   8  11     2067.52     2064.29     57.27 o 
  -1   8  11       88.42       85.58     11.40 o 
   0   8  11      618.89      651.58     20.52 o 
   1   8  11       47.66       50.89      7.95 o 
   2   8  11     2172.65     2154.16     38.67 o 
   3   8  11      130.72      105.51     10.76 o 
   4   8  11     2415.63     2399.25     47.96 o 
   5   8  11        8.11       32.12     10.77 o 
   6   8  11      640.29      646.82     33.17 o 
  -5   9  11      380.97      506.53     57.58 o 
  -4   9  11      123.18      154.20     33.18 o 
  -3   9  11      416.24      429.30     33.79 o 
  -2   9  11      582.82      585.39     29.54 o 
  -1   9  11      639.55      625.70     22.55 o 
   0   9  11       59.76       65.56     10.40 o 
   1   9  11      585.02      557.35     18.55 o 
   2   9  11      582.43      574.37     19.49 o 
   3   9  11      366.81      344.09     16.57 o 
   4   9  11      107.41      115.20     11.97 o 
   5   9  11      354.98      378.63     21.58 o 
  -5  10  11      418.97      437.23     56.61 o 
  -4  10  11       27.27       49.77     25.38 o 
  -3  10  11     1169.99     1214.26     57.60 o 
  -2  10  11        2.78       10.78      9.39 o 
  -1  10  11     1142.59     1181.96     37.21 o 
   0  10  11       60.67       50.06     10.40 o 
   1  10  11     1125.44     1134.42     27.12 o 
   2  10  11        2.76        0.98      6.96 o 
   3  10  11     1247.89     1261.25     30.70 o 
   4  10  11       36.54       25.20     10.04 o 
   5  10  11      427.16      442.82     23.06 o 
  -5  11  11      483.26      582.65     65.39 o 
  -4  11  11      451.57      490.47     61.97 o 
  -3  11  11      714.93      735.88     34.99 o 
  -2  11  11      232.00      234.86     19.27 o 
  -1  11  11      609.74      570.14     27.01 o 
   0  11  11      530.88      556.28     22.96 o 
   1  11  11      600.84      566.45     19.89 o 
   2  11  11      306.91      311.04     16.15 o 
   3  11  11      709.29      693.97     23.41 o 
   4  11  11      401.71      395.35     21.15 o 
   5  11  11      459.09      468.72     24.84 o 
  -4  12  11      292.24      287.44     44.89 o 
  -3  12  11      152.53      168.47     21.38 o 
  -2  12  11      619.98      630.04     29.60 o 
  -1  12  11      296.19      263.10     21.07 o 
   0  12  11      198.43      220.59     22.40 o 
   1  12  11      291.00      277.20     17.10 o 
   2  12  11      621.58      638.31     22.36 o 
   3  12  11      157.54      155.44     14.62 o 
   4  12  11      282.30      268.47     22.43 o 
  -4  13  11      494.24      367.43     41.06 o 
  -3  13  11      297.10      299.53     27.27 o 
  -2  13  11      743.01      739.07     33.54 o 
  -1  13  11      560.06      546.28     29.03 o 
   0  13  11     1287.75     1248.24     42.00 o 
   1  13  11      540.13      529.38     20.67 o 
   2  13  11      797.19      799.13     25.74 o 
   3  13  11      318.84      342.33     20.01 o 
   4  13  11      474.10      476.15     26.10 o 
  -3  14  11      446.67      374.66     40.01 o 
  -2  14  11       95.64       88.80     16.25 o 
  -1  14  11      381.44      406.50     26.93 o 
   0  14  11       43.16       55.72     14.77 o 
   1  14  11      389.49      389.18     21.79 o 
   2  14  11       90.98       82.37     12.63 o 
   3  14  11      390.75      408.41     22.01 o 
  -2  15  11       22.79       20.38     16.97 o 
  -1  15  11      275.21      254.58     23.18 o 
   0  15  11        0.87       -5.04     10.17 o 
   1  15  11      250.27      279.02     20.34 o 
   2  15  11       24.29       59.23     13.41 o 
  -1  16  11       90.44       84.64     17.68 o 
   0  16  11      121.85      152.55     25.40 o 
   1  16  11      107.58      119.31     16.41 o 
   0   0  12     8522.64     8273.20    197.67 o 
   1   0  12       59.02       68.81      8.87 o 
   2   0  12     2542.24     2318.88     50.57 o 
   3   0  12       68.01       80.50     11.52 o 
   4   0  12      253.80      281.39     19.24 o 
   5   0  12      134.30      136.64     16.38 o 
   6   0  12      567.35      597.80     42.64 o 
  -6   1  12      192.15      199.72     28.59 o 
  -5   1  12      174.62      200.81     20.60 o 
  -4   1  12      101.30       80.58     12.64 o 
  -3   1  12      320.87      302.02     16.14 o 
  -2   1  12      291.53      289.73     14.85 o 
  -1   1  12     1001.09     1067.77     24.40 o 
   0   1  12      755.60      753.11     25.35 o 
   1   1  12     1084.96     1164.20     24.94 o 
   2   1  12      331.19      350.84     15.24 o 
   3   1  12      362.17      371.07     24.17 o 
   4   1  12       78.66       68.74     11.97 o 
   5   1  12      172.65      183.21     18.11 o 
   6   1  12      197.25      203.58     18.53 o 
  -6   2  12      294.21      290.26     32.08 o 
  -5   2  12      987.30      945.81     39.80 o 
  -4   2  12      227.87      244.27     19.71 o 
  -3   2  12     2076.00     1995.73     42.60 o 
  -2   2  12       11.82       18.26      6.66 o 
  -1   2  12     5325.79     5361.64     91.75 o 
   0   2  12      310.52      388.69     15.52 o 
   1   2  12     5009.80     4968.22     81.50 o 
   2   2  12       33.60       43.18      6.50 o 
   3   2  12     2224.60     2083.76     43.77 o 
   4   2  12      248.50      262.54     19.23 o 
   5   2  12      883.97      884.75     31.54 o 
   6   2  12      287.26      267.57     18.92 o 
  -6   3  12      211.64      231.30     39.04 o 
  -5   3  12       77.08      114.97     20.28 o 
  -4   3  12      218.52      186.41     22.77 o 
  -3   3  12      880.00      871.01     25.63 o 
  -2   3  12      731.90      721.14     22.37 o 
  -1   3  12     1221.93     1263.18     29.86 o 
   0   3  12      925.71      936.03     22.44 o 
   1   3  12     1205.96     1264.84     26.54 o 
   2   3  12      689.29      677.66     17.88 o 
   3   3  12      861.85      866.65     24.58 o 
   4   3  12      257.23      273.90     16.18 o 
   5   3  12      107.14      119.26     13.40 o 
   6   3  12      196.12      208.10     19.30 o 
  -6   4  12      372.01      354.28     47.82 o 
  -5   4  12      972.23      943.76     67.34 o 
  -4   4  12      457.66      447.06     25.32 o 
  -3   4  12     3278.46     3128.33     75.60 o 
  -2   4  12     1759.21     1741.74     38.01 o 
  -1   4  12     2410.86     2362.79     40.71 o 
   0   4  12     2395.66     2472.16     41.83 o 
   1   4  12     2581.33     2467.72     38.50 o 
   2   4  12     1689.47     1721.75     31.32 o 
   3   4  12     3359.66     3241.46     55.41 o 
   4   4  12      436.67      397.55     18.84 o 
   5   4  12      952.33      952.52     29.94 o 
   6   4  12      385.86      439.68     33.03 o 
  -6   5  12       91.32      103.45     30.26 o 
  -5   5  12      238.93      267.59     28.63 o 
  -4   5  12      444.83      458.88     32.35 o 
  -3   5  12      414.98      406.34     23.92 o 
  -2   5  12      180.20      197.41     12.62 o 
  -1   5  12       71.45       82.96      9.42 o 
   0   5  12     1701.52     1879.39     35.66 o 
   1   5  12       69.93       73.26      9.54 o 
   2   5  12      145.28      150.53     10.19 o 
   3   5  12      422.28      439.07     18.54 o 
   4   5  12      417.21      394.57     19.16 o 
   5   5  12      239.75      234.69     18.04 o 
   6   5  12       89.01      104.20     14.21 o 
  -6   6  12      326.44      307.43     46.85 o 
  -5   6  12      710.46      741.74     61.49 o 
  -4   6  12      378.62      400.81     32.04 o 
  -3   6  12      465.66      497.46     32.73 o 
  -2   6  12     1432.98     1449.14     44.95 o 
  -1   6  12     1619.82     1685.68     49.50 o 
   0   6  12     3329.43     3338.91     54.56 o 
   1   6  12     1659.79     1704.58     33.85 o 
   2   6  12     1452.40     1459.68     29.62 o 
   3   6  12      421.65      398.29     18.42 o 
   4   6  12      376.29      403.12     19.49 o 
   5   6  12      667.36      649.26     25.24 o 
   6   6  12      307.03      283.46     25.61 o 
  -6   7  12       39.67       30.26     25.38 o 
  -5   7  12      165.81      201.05     37.09 o 
  -4   7  12       18.31       30.00     15.83 o 
  -3   7  12      541.27      568.73     51.73 o 
  -2   7  12      310.54      332.43     26.49 o 
  -1   7  12      308.82      316.59     14.39 o 
   0   7  12      611.16      619.36     17.69 o 
   1   7  12      256.81      287.74     13.43 o 
   2   7  12      340.38      323.95     14.60 o 
   3   7  12      489.49      483.87     18.35 o 
   4   7  12       12.86        5.19      8.83 o 
   5   7  12      168.88      187.04     16.17 o 
   6   7  12       62.03       65.98     12.83 o 
  -5   8  12      493.19      382.58     48.80 o 
  -4   8  12       86.16       65.39     25.38 o 
  -3   8  12      547.94      624.62     58.56 o 
  -2   8  12       81.89       89.45     14.49 o 
  -1   8  12      982.85      993.11     28.30 o 
   0   8  12     1425.92     1417.19     32.13 o 
   1   8  12      922.63      934.97     23.57 o 
   2   8  12      147.20      168.06     11.90 o 
   3   8  12      458.55      472.07     18.53 o 
   4   8  12       51.28       41.91     11.35 o 
   5   8  12      471.56      454.94     22.92 o 
  -5   9  12       27.62       35.13     25.38 o 
  -3   9  12       98.52      109.31     33.18 o 
  -2   9  12        1.42      -17.92     11.94 o 
  -1   9  12       80.88       97.50     15.50 o 
   0   9  12      165.19      178.21     15.42 o 
   1   9  12       94.54      115.22     10.50 o 
   2   9  12        7.23        1.48      7.46 o 
   3   9  12      118.77      119.64     11.83 o 
   4   9  12       15.44       13.31     10.44 o 
   5   9  12       38.92       40.60     12.37 o 
  -5  10  12        3.65       40.01     30.26 o 
  -4  10  12     1157.12     1258.02     87.84 o 
  -3  10  12       37.09       38.21     18.59 o 
  -2  10  12     1041.86     1043.72     54.65 o 
  -1  10  12      189.78      174.62     16.81 o 
   0  10  12      527.55      578.74     23.93 o 
   1  10  12      181.30      178.82     12.44 o 
   2  10  12     1051.55     1033.70     27.05 o 
   3  10  12       49.73       36.25      9.56 o 
   4  10  12     1084.13     1111.08     32.50 o 
   5  10  12        7.53       16.50     10.50 o 
  -4  11  12       38.98       40.99     28.30 o 
  -3  11  12      446.71      484.45     49.29 o 
  -2  11  12      403.48      429.03     24.84 o 
  -1  11  12      275.90      276.97     20.97 o 
   0  11  12      225.89      214.81     16.67 o 
   1  11  12      241.96      225.97     17.44 o 
   2  11  12      420.53      439.64     18.82 o 
   3  11  12      473.58      445.39     19.72 o 
   4  11  12       44.42       57.43     11.74 o 
  -4  12  12       86.99       89.79     34.16 o 
  -3  12  12      773.32      780.16     70.27 o 
  -2  12  12       14.28       14.16     11.18 o 
  -1  12  12     1489.48     1515.60     46.24 o 
   0  12  12       11.50        8.46      9.50 o 
   1  12  12     1517.62     1498.50     48.60 o 
   2  12  12       18.55       20.34      9.03 o 
   3  12  12      706.25      721.42     26.61 o 
   4  12  12       83.98       84.44     13.60 o 
  -3  13  12       19.94       22.12     14.74 o 
  -2  13  12      115.33      116.94     17.31 o 
  -1  13  12        4.00       -1.53     14.41 o 
   0  13  12       60.25       44.76     14.81 o 
   1  13  12        0.81        0.37      8.43 o 
   2  13  12      105.18      111.78     12.57 o 
   3  13  12       22.74       12.45     10.14 o 
  -3  14  12       65.43       65.68     45.38 o 
  -2  14  12      665.67      664.39     39.24 o 
  -1  14  12      277.70      285.99     23.47 o 
   0  14  12      418.71      417.45     40.63 o 
   1  14  12      289.38      293.31     18.66 o 
   2  14  12      657.00      653.00     25.92 o 
   3  14  12       37.95       48.32     12.30 o 
  -2  15  12       18.35       21.15     17.10 o 
  -1  15  12       75.39       86.20     17.17 o 
   0  15  12        1.62       -1.51     12.73 o 
   1  15  12       67.94       80.22     14.27 o 
   2  15  12       22.61        6.26     13.10 o 
   1   0  13     1082.70     1088.71     27.07 o 
   2   0  13        2.74        6.71      6.46 o 
   3   0  13     4275.90     4089.22     72.82 o 
   4   0  13        0.60        7.75      9.74 o 
   5   0  13     1217.92     1165.24     40.16 o 
   6   0  13       30.80       54.18     19.98 o 
  -6   1  13      229.87      241.05     30.85 o 
  -5   1  13      705.45      650.70     52.84 o 
  -4   1  13       96.54       93.92     12.36 o 
  -3   1  13      269.89      252.33     15.68 o 
  -2   1  13       95.67       95.88     10.25 o 
  -1   1  13      321.79      327.31     13.88 o 
   0   1  13      630.66      616.15     19.84 o 
   1   1  13      394.18      406.27     16.33 o 
   2   1  13       95.55      112.58     10.82 o 
   3   1  13      260.06      242.34     17.31 o 
   4   1  13       65.29       53.69     11.98 o 
   5   1  13      696.39      724.01     31.63 o 
   6   1  13      254.75      224.12     19.75 o 
  -6   2  13      453.27      454.10     39.74 o 
  -5   2  13      149.63      146.32     19.81 o 
  -4   2  13      694.83      658.38     27.29 o 
  -3   2  13      169.09      166.16     14.52 o 
  -2   2  13     2255.66     2300.51     46.92 o 
  -1   2  13      162.21      188.52     13.73 o 
   0   2  13     2243.53     2414.41     37.77 o 
   1   2  13      207.34      213.86     13.05 o 
   2   2  13     2389.10     2429.15     43.94 o 
   3   2  13      184.86      180.59     14.45 o 
   4   2  13      662.59      648.36     25.05 o 
   5   2  13      153.27      145.14     15.99 o 
   6   2  13      461.64      448.64     26.09 o 
  -6   3  13       22.95       22.45     16.88 o 
  -5   3  13      532.05      523.76     31.08 o 
  -4   3  13       52.56       58.60     10.22 o 
  -3   3  13      235.69      235.09     14.76 o 
  -2   3  13      841.00      849.29     25.25 o 
  -1   3  13      168.08      171.52     10.81 o 
   0   3  13      242.05      261.84     14.15 o 
   1   3  13      154.09      160.61     10.35 o 
   2   3  13      853.75      816.21     22.70 o 
   3   3  13      276.63      293.30     15.74 o 
   4   3  13       31.64       33.69     10.26 o 
   5   3  13      545.62      497.21     22.70 o 
   6   3  13       10.60        5.07     10.01 o 
  -6   4  13      493.18      548.49     55.63 o 
  -5   4  13     1022.73      977.92     70.27 o 
  -4   4  13      911.92      928.07     46.18 o 
  -3   4  13     1299.41     1287.46     37.39 o 
  -2   4  13     1347.56     1408.32     34.52 o 
  -1   4  13     4986.64     5010.55     67.94 o 
   0   4  13     3678.68     3970.95     68.11 o 
   1   4  13     5000.29     5024.35     67.87 o 
   2   4  13     1402.09     1465.08     31.95 o 
   3   4  13     1222.88     1227.06     30.77 o 
   4   4  13      945.86      903.76     27.61 o 
   5   4  13      956.19      956.54     30.22 o 
   6   4  13      484.18      526.36     39.89 o 
  -6   5  13      320.49      370.87     49.77 o 
  -5   5  13      385.88      389.86     34.16 o 
  -4   5  13      192.06      166.01     24.82 o 
  -3   5  13      333.78      354.27     23.36 o 
  -2   5  13      289.78      295.44     16.02 o 
  -1   5  13     2512.46     2581.69     50.73 o 
   0   5  13     1156.50     1197.99     27.61 o 
   1   5  13     2507.27     2617.61     39.29 o 
   2   5  13      308.59      320.87     15.65 o 
   3   5  13      393.11      389.92     18.35 o 
   4   5  13      191.49      197.02     17.90 o 
   5   5  13      383.96      352.37     27.06 o 
   6   5  13      356.28      346.71     24.01 o 
  -6   6  13      937.71      942.78     75.15 o 
  -5   6  13      214.56      196.17     39.04 o 
  -4   6  13     1859.69     1892.60     70.92 o 
  -3   6  13     1182.38     1113.96     53.74 o 
  -2   6  13     5041.07     4836.55    106.49 o 
  -1   6  13       47.30       68.84     13.45 o 
   0   6  13     2256.74     2177.61     36.96 o 
   1   6  13      127.74      134.86      9.48 o 
   2   6  13     5016.97     4965.06     74.62 o 
   3   6  13     1047.04     1058.12     29.31 o 
   4   6  13     1869.89     1811.76     41.37 o 
   5   6  13      183.84      195.32     16.61 o 
   6   6  13      925.49      931.75     32.61 o 
  -5   7  13      105.76      142.49     33.18 o 
  -4   7  13       22.84       23.42     22.45 o 
  -3   7  13      137.45      118.77     37.57 o 
  -2   7  13       45.92       62.38     18.54 o 
  -1   7  13       27.47       20.49      8.41 o 
   0   7  13      977.87      940.14     22.69 o 
   1   7  13       35.22       36.45      8.73 o 
   2   7  13       66.21       60.03      9.63 o 
   3   7  13      165.79      179.46     14.55 o 
   4   7  13       27.23       21.69      9.99 o 
   5   7  13       98.26      119.33     14.70 o 
  -5   8  13      187.79      201.05     39.04 o 
  -4   8  13      327.79      244.97     40.99 o 
  -3   8  13      265.89      294.74     43.92 o 
  -2   8  13      372.16      392.34     46.85 o 
  -1   8  13      946.64      961.76     28.83 o 
   0   8  13      294.89      274.55     15.19 o 
   1   8  13      928.35      924.23     26.41 o 
   2   8  13      254.30      258.04     15.42 o 
   3   8  13      341.38      344.60     20.66 o 
   4   8  13      262.54      285.86     20.40 o 
   5   8  13      197.75      215.70     19.05 o 
  -3   9  13       37.77      -10.74     20.50 o 
  -2   9  13      176.21      177.63     25.51 o 
  -1   9  13       77.07       82.58     13.17 o 
   0   9  13      929.14      898.34     26.15 o 
   1   9  13      103.82      104.64     11.32 o 
   2   9  13      186.27      192.36     13.59 o 
   3   9  13       51.80       49.59      9.94 o 
   4   9  13      381.01      360.68     25.11 o 
   5   9  13        8.15       11.58     10.59 o 
  -5  10  13      731.43      877.40     77.10 o 
  -4  10  13       22.12       18.54     23.42 o 
  -3  10  13      970.65      960.35     79.05 o 
  -2  10  13      385.74      456.01     35.42 o 
  -1  10  13     1658.14     1614.06     47.05 o 
   0  10  13       44.44       48.72      9.86 o 
   1  10  13     1634.72     1595.13     33.70 o 
   2  10  13      415.44      400.89     17.85 o 
   3  10  13     1008.89     1071.17     29.07 o 
   4  10  13       26.47       26.50      9.87 o 
   5  10  13      718.85      720.39     31.90 o 
  -4  11  13      130.94      138.59     37.09 o 
  -3  11  13       49.89       40.03     20.28 o 
  -2  11  13      352.16      369.31     42.42 o 
  -1  11  13      433.80      436.96     25.56 o 
   0  11  13        5.27       11.43      8.25 o 
   1  11  13      414.53      428.80     19.51 o 
   2  11  13      326.44      347.46     17.82 o 
   3  11  13       48.36       44.42     12.33 o 
   4  11  13      156.26      175.11     14.95 o 
  -4  12  13      859.76     1089.18     85.89 o 
  -3  12  13        4.93        1.33     16.88 o 
  -2  12  13     1594.41     1581.89     86.73 o 
  -1  12  13       15.24       19.34     11.61 o 
   0  12  13      918.48      886.37     30.99 o 
   1  12  13       16.03        0.43      9.76 o 
   2  12  13     1628.55     1601.69     36.87 o 
   3  12  13        6.01        0.65      8.36 o 
   4  12  13      889.73      886.32     31.17 o 
  -3  13  13       14.32        2.95     17.14 o 
  -2  13  13      268.98      219.38     21.40 o 
  -1  13  13      193.74      182.66     20.53 o 
   0  13  13      226.93      181.70     20.61 o 
   1  13  13      194.33      186.71     15.40 o 
   2  13  13      258.85      210.30     16.81 o 
   3  13  13       10.21       18.14     10.84 o 
  -2  14  13       98.33       88.91     21.22 o 
  -1  14  13      519.16      528.37     38.96 o 
   0  14  13       12.20       29.87     13.87 o 
   1  14  13      504.32      504.60     26.00 o 
   2  14  13       84.58      104.72     14.35 o 
  -1  15  13       12.54       21.08     12.97 o 
   0  15  13       26.11        5.37     14.24 o 
   1  15  13       21.46       28.57     12.57 o 
   0   0  14     4027.80     4450.35     80.14 o 
   1   0  14       40.04       40.07      7.38 o 
   2   0  14     2518.20     2591.47     51.29 o 
   3   0  14      127.07      146.40     13.34 o 
   4   0  14      272.11      310.00     18.93 o 
   5   0  14       54.76       36.78     15.56 o 
   6   0  14      528.96      560.60     43.76 o 
  -6   1  14      238.87      226.61     45.38 o 
  -5   1  14      421.46      391.14     41.21 o 
  -4   1  14      854.75      810.65     31.29 o 
  -3   1  14       35.27       37.12      9.62 o 
  -2   1  14     1488.29     1517.30     32.69 o 
  -1   1  14     1329.42     1368.96     29.33 o 
   0   1  14     1743.59     1804.97     34.67 o 
   1   1  14     1259.47     1316.68     28.72 o 
   2   1  14     1555.46     1518.64     32.88 o 
   3   1  14       41.93       45.98      9.86 o 
   4   1  14      925.24      880.61     32.96 o 
   5   1  14      424.87      413.80     41.56 o 
   6   1  14      214.22      184.12     18.99 o 
  -6   2  14       88.01       73.81     23.05 o 
  -5   2  14      456.78      481.63     30.64 o 
  -4   2  14       41.32       46.82     11.49 o 
  -3   2  14      542.84      519.27     37.19 o 
  -2   2  14      188.20      176.74     13.33 o 
  -1   2  14     1666.81     1639.52     37.68 o 
   0   2  14      599.67      682.07     17.83 o 
   1   2  14     1852.29     1807.92     34.43 o 
   2   2  14      207.57      185.72     15.13 o 
   3   2  14      685.32      653.81     23.69 o 
   4   2  14       35.66       45.91     10.61 o 
   5   2  14      439.86      482.72     30.06 o 
   6   2  14       78.85       60.03     13.44 o 
  -6   3  14       10.87        5.86     29.28 o 
  -5   3  14     1326.87     1297.77     48.13 o 
  -4   3  14       75.15       58.76     11.81 o 
  -3   3  14     2264.67     2228.19     48.10 o 
  -2   3  14      612.41      607.45     22.25 o 
  -1   3  14     2441.49     2459.81     48.92 o 
   0   3  14       85.96       80.93     11.18 o 
   1   3  14     2442.74     2502.48     40.76 o 
   2   3  14      624.28      599.78     18.75 o 
   3   3  14     2390.79     2291.56     44.83 o 
   4   3  14       44.22       41.78     11.46 o 
   5   3  14     1316.53     1204.78     46.49 o 
   6   3  14       22.08       21.68     13.19 o 
  -6   4  14      459.20      452.55     57.58 o 
  -5   4  14       47.80       60.16     20.84 o 
  -4   4  14      669.57      650.92     32.93 o 
  -3   4  14      403.44      427.66     20.19 o 
  -2   4  14     3108.24     3171.38     59.75 o 
  -1   4  14       16.81        8.83      6.69 o 
   0   4  14     2780.67     2878.44     62.48 o 
   1   4  14       49.66       45.33      6.86 o 
   2   4  14     3112.44     3110.19     50.18 o 
   3   4  14      488.70      470.42     19.58 o 
   4   4  14      736.92      713.79     25.26 o 
   5   4  14       61.17       76.70     16.03 o 
   6   4  14      463.44      417.31     25.62 o 
  -6   5  14      969.68      900.82     72.22 o 
  -4   5  14     2279.31     2204.14     63.22 o 
  -3   5  14        5.64        2.65      8.71 o 
  -2   5  14     6442.37     6524.59    104.48 o 
  -1   5  14      187.87      162.48     14.62 o 
   0   5  14     3628.07     3598.82     74.74 o 
   1   5  14      197.62      202.30     13.47 o 
   2   5  14     6444.63     6417.52     92.44 o 
   3   5  14        8.28        8.74      8.22 o 
   4   5  14     2187.58     2180.31     46.90 o 
   5   5  14      155.41      169.90     17.16 o 
   6   5  14      928.13      857.29     32.03 o 
  -5   6  14      380.39      304.50     46.85 o 
  -4   6  14      175.73      139.56     32.21 o 
  -3   6  14      219.76      226.34     26.20 o 
  -2   6  14      173.11      163.36     15.72 o 
  -1   6  14     2384.78     2423.34     57.04 o 
   0   6  14      302.29      323.13     15.65 o 
   1   6  14     2387.40     2406.95     45.50 o 
   2   6  14      146.71      152.05     11.88 o 
   3   6  14      226.60      254.88     16.22 o 
   4   6  14      243.75      250.38     18.93 o 
   5   6  14      407.80      402.61     23.86 o 
  -5   7  14      306.18      365.99     48.80 o 
  -4   7  14      886.00      837.38     65.39 o 
  -3   7  14       22.66       19.52     13.80 o 
  -2   7  14      379.38      366.89     38.06 o 
  -1   7  14     1290.92     1234.92     37.43 o 
   0   7  14      230.70      209.64     13.55 o 
   1   7  14     1283.35     1276.96     31.29 o 
   2   7  14      346.94      325.20     16.57 o 
   3   7  14       38.78       34.25      9.94 o 
   4   7  14      814.46      780.48     27.62 o 
   5   7  14      248.96      247.33     18.55 o 
  -5   8  14      536.21      515.31     55.63 o 
  -4   8  14      685.22      698.79     62.46 o 
  -3   8  14      572.41      552.40     60.51 o 
  -2   8  14     1904.85     1905.09    107.36 o 
  -1   8  14     1351.62     1375.21     41.38 o 
   0   8  14      291.87      275.52     15.56 o 
   1   8  14     1467.90     1447.24     34.42 o 
   2   8  14     2013.42     1983.25     38.51 o 
   3   8  14      564.19      612.16     23.61 o 
   4   8  14      726.74      742.09     29.79 o 
   5   8  14      558.53      574.24     25.80 o 
  -4   9  14      154.13      195.19     40.99 o 
  -3   9  14      325.78      373.80     48.80 o 
  -2   9  14      378.41      434.76     33.74 o 
  -1   9  14      139.81      154.82     16.38 o 
   0   9  14        4.88        5.62      8.17 o 
   1   9  14       94.46      110.76     13.74 o 
   2   9  14      401.66      424.83     18.27 o 
   3   9  14      354.96      371.19     18.35 o 
   4   9  14      177.67      175.40     17.38 o 
   5   9  14       75.24       70.45     14.04 o 
  -4  10  14      495.43      458.70     59.53 o 
  -3  10  14        5.89      -11.71     20.50 o 
  -2  10  14     1211.30     1279.57     60.15 o 
  -1  10  14       64.14       37.43     18.64 o 
   0  10  14      529.72      609.70     22.80 o 
   1  10  14       63.70       71.27     11.08 o 
   2  10  14     1314.97     1290.02     31.43 o 
   3  10  14       12.10       13.28      9.30 o 
   4  10  14      534.19      532.01     25.94 o 
  -3  11  14       24.51       37.09     28.30 o 
  -2  11  14      439.77      422.36     37.61 o 
  -1  11  14      792.36      788.14     33.03 o 
   0  11  14      235.28      233.79     17.82 o 
   1  11  14      858.36      835.91     30.24 o 
   2  11  14      417.66      456.85     19.64 o 
   3  11  14       20.89       30.16     10.85 o 
   4  11  14      398.10      385.30     21.78 o 
  -3  12  14      101.37      151.28     40.01 o 
  -2  12  14       42.17       42.76     16.34 o 
  -1  12  14      557.56      580.20     29.59 o 
   0  12  14        0.56        0.78      9.90 o 
   1  12  14      537.80      575.48     26.32 o 
   2  12  14       49.30       51.00     10.81 o 
   3  12  14      108.67      116.70     14.48 o 
  -3  13  14      117.35      116.14     36.11 o 
  -2  13  14      271.26      250.73     25.85 o 
  -1  13  14      575.95      585.73     30.40 o 
   0  13  14      107.13       33.79     17.15 o 
   1  13  14      557.99      534.28     25.32 o 
   2  13  14      268.16      235.59     17.70 o 
   3  13  14      110.34      141.66     15.45 o 
  -2  14  14      341.42      395.23     33.61 o 
  -1  14  14      179.66      150.96     24.26 o 
   0  14  14      152.01      139.25     19.27 o 
   1  14  14      189.68      192.47     17.79 o 
   2  14  14      339.17      398.30     22.49 o 
   1   0  15     2213.30     2177.20     40.84 o 
   2   0  15      306.31      311.50     16.75 o 
   3   0  15      489.87      482.98     21.54 o 
   4   0  15       12.20       14.10      9.37 o 
   5   0  15      331.40      338.27     24.93 o 
   6   0  15       56.03       35.39     20.64 o 
  -6   1  15       77.93      115.91     25.18 o 
  -5   1  15     1094.26     1048.17     39.11 o 
  -4   1  15      356.37      322.29     21.39 o 
  -3   1  15     1761.87     1632.80     40.93 o 
  -2   1  15      534.03      524.56     20.78 o 
  -1   1  15      859.11      853.56     23.50 o 
   0   1  15       34.37       35.19      8.30 o 
   1   1  15      735.30      732.42     23.66 o 
   2   1  15      433.88      436.93     17.70 o 
   3   1  15     1839.84     1771.02     42.33 o 
   4   1  15      317.26      311.95     19.67 o 
   5   1  15     1090.64     1125.66     76.88 o 
   6   1  15       93.32       87.30     16.45 o 
  -6   2  15       40.66       23.31     18.76 o 
  -5   2  15      112.85       68.35     39.80 o 
  -4   2  15        9.35        6.35      9.15 o 
  -3   2  15      481.56      461.65     23.63 o 
  -2   2  15      870.53      884.54     27.15 o 
  -1   2  15       25.53       32.85      8.45 o 
   0   2  15      311.53      296.23     13.78 o 
   1   2  15       32.53       33.93      8.72 o 
   2   2  15      912.57      862.77     24.54 o 
   3   2  15      467.60      490.69     19.66 o 
   4   2  15       14.35       10.10     10.01 o 
   5   2  15      104.00       84.06     16.00 o 
   6   2  15       27.57       17.37     12.02 o 
  -6   3  15      650.19      675.37     74.17 o 
  -5   3  15      435.82      386.31     28.54 o 
  -4   3  15     1113.15     1105.73     37.10 o 
  -3   3  15      260.87      261.96     19.27 o 
  -2   3  15     3178.43     3183.42     61.35 o 
  -1   3  15     1470.28     1486.34     35.63 o 
   0   3  15     3053.14     3071.34     66.81 o 
   1   3  15     1407.50     1407.19     31.89 o 
   2   3  15     3307.21     3292.47     56.24 o 
   3   3  15      188.84      185.82     14.33 o 
   4   3  15     1106.04     1097.88     31.55 o 
   5   3  15      423.33      416.42     22.77 o 
   6   3  15      682.43      677.12     28.60 o 
  -5   4  15        2.91        2.32     15.52 o 
  -4   4  15      132.81      132.61     30.57 o 
  -3   4  15       11.75        7.93      8.27 o 
  -2   4  15      102.99       95.57     11.62 o 
  -1   4  15      144.32      126.77     12.27 o 
   0   4  15       15.78        0.88     10.48 o 
   1   4  15      197.01      181.58     14.23 o 
   2   4  15      132.54      148.96     12.74 o 
   3   4  15        2.31        7.78      8.30 o 
   4   4  15      171.61      164.76     17.39 o 
   5   4  15        6.00        9.50     10.48 o 
  -5   5  15      691.03      669.28     44.88 o 
  -4   5  15     1034.65      988.26     36.02 o 
  -3   5  15      488.64      521.88     22.76 o 
  -2   5  15     1432.24     1393.29     36.29 o 
  -1   5  15     1900.96     1985.70     50.95 o 
   0   5  15        0.22        8.79      8.86 o 
   1   5  15     1986.39     2043.88     40.74 o 
   2   5  15     1398.20     1376.75     30.58 o 
   3   5  15      583.63      567.42     22.26 o 
   4   5  15     1005.31      950.76     30.33 o 
   5   5  15      682.53      626.60     26.33 o 
  -5   6  15      387.73      364.04     51.73 o 
  -4   6  15      491.97      485.06     50.75 o 
  -3   6  15      452.56      475.78     24.84 o 
  -2   6  15      237.53      219.13     15.45 o 
  -1   6  15      555.68      543.56     32.70 o 
   0   6  15     2179.20     2161.60     47.11 o 
   1   6  15      571.78      535.90     28.52 o 
   2   6  15      195.66      204.56     14.51 o 
   3   6  15      428.65      412.78     20.11 o 
   4   6  15      448.99      426.07     23.44 o 
   5   6  15      379.86      381.61     22.04 o 
  -5   7  15       46.39       31.23     26.35 o 
  -4   7  15     2118.56     2129.56    109.31 o 
  -3   7  15       48.12       46.77     16.52 o 
  -2   7  15     2781.63     2870.02     87.34 o 
  -1   7  15      197.10      200.23     19.65 o 
   0   7  15     1295.39     1370.36     32.93 o 
   1   7  15      159.29      170.50     13.43 o 
   2   7  15     2824.52     2763.42     51.29 o 
   3   7  15       58.88       53.57     11.27 o 
   4   7  15     2097.64     1977.10     49.92 o 
   5   7  15       34.36       36.71     14.04 o 
  -5   8  15      136.00      167.87     38.06 o 
  -2   8  15     1411.43     1430.90     50.21 o 
  -1   8  15      471.63      497.37     29.81 o 
   0   8  15      403.43      447.74     19.36 o 
   1   8  15      461.61      498.95     20.74 o 
   2   8  15     1398.64     1347.27     31.13 o 
   3   8  15        4.16       12.85      9.69 o 
   4   8  15      718.44      681.13     29.12 o 
   5   8  15      140.62      134.37     16.26 o 
  -4   9  15      215.11      285.96     46.85 o 
  -3   9  15      444.00      284.98     53.68 o 
  -2   9  15       41.81       45.39     16.81 o 
  -1   9  15     2106.80     2321.03     57.17 o 
   0   9  15      324.29      355.13     19.54 o 
   1   9  15     2068.78     2157.48     45.99 o 
   2   9  15       22.08       31.05      9.37 o 
   3   9  15      485.69      504.89     22.68 o 
   4   9  15      177.41      183.54     18.17 o 
  -4  10  15      101.18       85.89     37.09 o 
  -3  10  15       80.57      103.45     36.11 o 
  -1  10  15       32.53       27.72     11.60 o 
   0  10  15       57.48       58.64     11.06 o 
   1  10  15       32.29       41.12      9.48 o 
   2  10  15       40.37       39.25      9.92 o 
   3  10  15       92.49      118.44     13.81 o 
   4  10  15       94.21       70.09     14.13 o 
  -3  11  15      420.98      532.88     64.41 o 
  -2  11  15      917.95      965.80     52.33 o 
  -1  11  15     1033.75     1059.24     38.14 o 
   0  11  15      123.56      119.68     15.13 o 
   1  11  15      986.93      957.00     30.53 o 
   2  11  15      870.43      857.26     26.65 o 
   3  11  15      458.79      470.08     28.81 o 
  -3  12  15        3.11        7.81     28.30 o 
  -2  12  15       23.72       73.75     23.05 o 
  -1  12  15        9.23       13.69     12.68 o 
   0  12  15      154.40      157.10     16.94 o 
   1  12  15        7.47        6.13      8.80 o 
   2  12  15       32.48       32.74     10.85 o 
   3  12  15        3.78      -10.84      9.49 o 
  -2  13  15      511.96      684.14    105.89 o 
  -1  13  15      304.12      283.92     28.65 o 
   0  13  15      431.88      417.35     32.64 o 
   1  13  15      316.03      317.65     25.30 o 
   2  13  15      496.30      516.69     24.07 o 
   0  14  15       15.90       20.09     13.49 o 
   0   0  16        6.64       18.62     13.18 o 
   1   0  16      233.09      205.51     14.29 o 
   2   0  16       34.24       23.83     11.28 o 
   3   0  16       44.73       57.33     11.41 o 
   4   0  16      307.53      299.00     23.56 o 
   5   0  16      256.66      263.64     28.17 o 
  -5   1  16      362.16      385.70     25.39 o 
  -4   1  16      945.48      894.89     34.60 o 
  -3   1  16      365.88      382.42     19.75 o 
  -2   1  16      725.45      736.75     25.83 o 
  -1   1  16      241.53      271.29     26.92 o 
   0   1  16     1599.63     1622.18     44.74 o 
   1   1  16      352.77      383.69     20.68 o 
   2   1  16      808.50      807.69     24.06 o 
   3   1  16      359.82      366.59     17.90 o 
   4   1  16      918.64      917.30     31.79 o 
   5   1  16      349.24      336.96     25.26 o 
  -5   2  16       77.22       72.64     21.66 o 
  -4   2  16      166.83      145.31     16.49 o 
  -3   2  16      309.01      316.00     21.05 o 
  -2   2  16      371.68      348.51     18.44 o 
  -1   2  16       17.56       19.95     10.72 o 
   0   2  16      201.00      213.59     16.83 o 
   1   2  16       29.33       41.75     10.49 o 
   2   2  16      358.70      360.50     18.41 o 
   3   2  16      313.22      292.14     16.82 o 
   4   2  16      203.16      185.14     15.49 o 
   5   2  16       99.70       81.73     14.44 o 
  -5   3  16      904.81      914.04     52.11 o 
  -4   3  16      284.74      300.71     21.20 o 
  -3   3  16     1258.58     1254.04     46.41 o 
  -2   3  16      909.41      909.72     28.50 o 
  -1   3  16     1390.03     1436.48     35.95 o 
   0   3  16       12.06       27.26     11.63 o 
   1   3  16     1320.17     1333.39     35.32 o 
   2   3  16      889.21      866.38     23.57 o 
   3   3  16     1425.46     1423.37     32.76 o 
   4   3  16      320.51      314.12     24.22 o 
   5   3  16      892.87      854.91     32.65 o 
  -5   4  16       41.57       52.41     20.16 o 
  -4   4  16      395.66      406.98     38.88 o 
  -3   4  16      343.87      357.89     19.58 o 
  -2   4  16      179.04      183.10     14.69 o 
  -1   4  16      154.48      148.67     13.24 o 
   0   4  16      843.89      897.95     31.65 o 
   1   4  16      140.35      133.57     13.19 o 
   2   4  16      200.34      194.52     13.21 o 
   3   4  16      307.32      314.62     16.64 o 
   4   4  16      359.40      342.46     19.94 o 
   5   4  16       26.09       56.05     21.74 o 
  -5   5  16       22.87       24.72     18.29 o 
  -4   5  16       20.50       30.39     14.22 o 
  -3   5  16      135.67      120.59     13.58 o 
  -2   5  16      185.85      206.97     20.22 o 
  -1   5  16      425.44      390.18     22.24 o 
   0   5  16       24.44       14.84     11.90 o 
   1   5  16      449.71      439.40     20.89 o 
   2   5  16      330.92      357.15     16.61 o 
   3   5  16      128.97      140.96     16.80 o 
   4   5  16       59.57       68.20     13.30 o 
   5   5  16       27.32       13.94     11.48 o 
  -5   6  16      210.41      205.56     30.27 o 
  -4   6  16       98.57      104.92     22.77 o 
  -3   6  16      685.51      664.24     33.05 o 
  -2   6  16       99.87       96.55     13.76 o 
  -1   6  16      183.66      216.13     17.48 o 
   0   6  16       73.68       44.86     14.56 o 
   1   6  16      163.21      171.56     13.57 o 
   2   6  16       83.72       71.28     11.34 o 
   3   6  16      658.52      618.21     24.20 o 
   4   6  16       73.39       82.63     13.86 o 
   5   6  16      190.71      198.48     17.51 o 
  -5   7  16      886.51      968.16     77.10 o 
  -4   7  16      165.24      182.34     27.89 o 
  -3   7  16     1224.26     1185.63     55.21 o 
  -2   7  16      506.76      485.39     25.84 o 
  -1   7  16     2802.76     2895.46     67.76 o 
   0   7  16     2281.14     2235.53     57.28 o 
   1   7  16     2869.43     2934.80     54.61 o 
   2   7  16      501.79      528.78     24.07 o 
   3   7  16     1314.79     1329.16     35.29 o 
   4   7  16      164.88      165.15     19.69 o 
   5   7  16      930.96      943.32     32.87 o 
  -2   8  16       85.00       95.42     19.98 o 
  -1   8  16       31.90       29.73     13.03 o 
   0   8  16      171.98      179.62     14.33 o 
   1   8  16       36.30       58.33     10.66 o 
   2   8  16       76.89       81.74     11.06 o 
   3   8  16      134.65      143.27     16.51 o 
   4   8  16       90.48       87.39     17.81 o 
  -3   9  16      237.93      325.97     48.80 o 
  -2   9  16     1228.88     1229.42     60.20 o 
  -1   9  16      187.71      161.16     63.93 o 
   0   9  16      364.43      363.44     25.02 o 
   1   9  16      137.67      161.43     14.72 o 
   2   9  16     1283.89     1260.89     33.75 o 
   3   9  16      287.57      308.73     19.71 o 
   4   9  16      785.28      787.82     31.98 o 
  -3  10  16        1.87      -33.67     22.45 o 
  -2  10  16       50.54       49.77     29.28 o 
  -1  10  16       65.13       88.89     17.39 o 
   0  10  16      335.89      401.61     24.51 o 
   1  10  16       67.31       63.92     11.89 o 
   2  10  16       43.62       55.84     11.82 o 
   3  10  16        0.33        8.87      9.64 o 
  -3  11  16       37.25       34.16     33.18 o 
  -2  11  16      463.64      430.40     57.58 o 
  -1  11  16      876.59      881.63     45.17 o 
   0  11  16      390.13      421.86     23.35 o 
   1  11  16      899.73      943.67     30.67 o 
   2  11  16      476.07      451.73     21.63 o 
   3  11  16       33.24       36.81     11.55 o 
  -2  12  16       64.40      -30.26     26.35 o 
  -1  12  16       20.23       45.26     16.67 o 
   0  12  16        8.26       22.82     15.51 o 
   1  12  16       28.10       15.38     10.84 o 
   2  12  16       66.39       60.58     12.22 o 
  -1  13  16      651.19      688.35     40.04 o 
   0  13  16      326.21      358.25     31.88 o 
   1  13  16      623.54      653.70     33.45 o 
   1   0  17     1199.47     1249.50     39.74 o 
   2   0  17      205.21      186.69     17.30 o 
   3   0  17     1028.73     1035.50     32.85 o 
   4   0  17        8.42        1.06      9.84 o 
   5   0  17      118.37      130.78     18.02 o 
  -5   1  17      392.05      395.82     26.33 o 
  -4   1  17      383.51      350.91     28.17 o 
  -3   1  17     1170.66     1050.77     37.07 o 
  -2   1  17      860.90      863.04     25.44 o 
  -1   1  17      288.50      314.44     20.60 o 
   0   1  17      377.14      388.39     22.56 o 
   1   1  17      242.45      252.93     22.86 o 
   2   1  17      796.57      762.28     24.34 o 
   3   1  17     1223.46     1147.62     30.98 o 
   4   1  17      434.37      423.12     21.11 o 
   5   1  17      360.95      353.19     21.28 o 
  -5   2  17       69.33       85.15     22.65 o 
  -4   2  17      477.75      432.85     24.96 o 
  -3   2  17      528.06      539.02     25.94 o 
  -2   2  17      120.18      125.03     13.97 o 
  -1   2  17      191.35      198.58     17.27 o 
   0   2  17      906.75      986.10     34.49 o 
   1   2  17      223.11      206.49     21.00 o 
   2   2  17       65.39       72.47     11.57 o 
   3   2  17      512.36      458.57     22.65 o 
   4   2  17      401.20      408.20     21.20 o 
   5   2  17       61.44       59.74     12.46 o 
  -5   3  17       64.57       62.43     21.26 o 
  -4   3  17      341.03      305.44     22.49 o 
  -3   3  17       43.31       62.55     12.58 o 
  -2   3  17      689.59      744.58     27.19 o 
  -1   3  17      570.39      582.96     34.32 o 
   0   3  17     2433.39     2480.25     70.98 o 
   1   3  17      653.44      686.73     34.94 o 
   2   3  17      780.94      846.98     23.70 o 
   3   3  17       26.05       38.46      8.98 o 
   4   3  17      286.68      278.84     18.66 o 
   5   3  17       86.60       96.27     14.77 o 
  -5   4  17      141.39      146.40     43.43 o 
  -4   4  17       77.63      108.96     18.11 o 
  -3   4  17      417.52      370.64     20.65 o 
  -2   4  17      228.91      228.38     16.41 o 
  -1   4  17      318.36      323.68     18.29 o 
   0   4  17      329.48      311.47     25.12 o 
   1   4  17      231.67      250.84     18.83 o 
   2   4  17      173.05      175.07     13.27 o 
   3   4  17      435.56      419.62     18.97 o 
   4   4  17      103.44      119.00     16.03 o 
   5   4  17      163.89      194.36     34.04 o 
  -5   5  17      177.11      162.18     28.19 o 
  -4   5  17       80.01       83.44     24.50 o 
  -3   5  17      250.07      252.26     27.94 o 
  -2   5  17      421.94      437.11     21.42 o 
  -1   5  17      783.66      756.96     31.32 o 
   0   5  17     1498.88     1407.90     51.43 o 
   1   5  17      771.67      766.36     27.50 o 
   2   5  17      393.38      406.26     17.83 o 
   3   5  17      269.27      265.65     16.34 o 
   4   5  17       87.27       70.42     14.09 o 
   5   5  17      194.20      218.92     32.49 o 
  -4   6  17       60.81       37.68     24.89 o 
  -3   6  17      116.02      128.34     22.08 o 
  -2   6  17       29.12       14.63     11.78 o 
  -1   6  17      681.84      708.40     36.00 o 
   0   6  17      132.48      124.77     18.79 o 
   1   6  17      690.93      695.03     23.92 o 
   2   6  17       69.68       79.93     11.66 o 
   3   6  17      136.28      141.89     14.94 o 
   4   6  17       80.51       84.38     14.41 o 
  -4   7  17     1032.45     1084.24     57.09 o 
  -3   7  17      460.94      445.04     47.82 o 
  -2   7  17     1093.85     1093.90     54.86 o 
  -1   7  17      365.88      351.89     26.83 o 
   0   7  17      510.09      574.12     32.98 o 
   1   7  17      353.46      350.64     18.71 o 
   2   7  17     1101.07     1141.68     36.26 o 
   3   7  17      444.70      431.50     22.38 o 
   4   7  17     1040.59     1023.60     39.92 o 
  -4   8  17      339.79      257.66     47.82 o 
  -2   8  17      341.01      384.66     43.92 o 
  -1   8  17       71.44       77.87     16.97 o 
   0   8  17     1450.14     1410.84     47.10 o 
   1   8  17       78.52       84.63     12.09 o 
   2   8  17      330.24      302.89     21.16 o 
   3   8  17      104.90       91.29     13.79 o 
   4   8  17      326.90      309.13     22.70 o 
  -3   9  17       81.63       90.77     33.18 o 
  -2   9  17       11.22       17.57     22.45 o 
  -1   9  17      401.74      508.60    203.49 o 
   0   9  17       91.18      109.84     18.62 o 
   1   9  17      404.75      436.75     20.73 o 
   2   9  17       20.14       21.39     10.15 o 
   3   9  17      127.92      135.47     16.70 o 
  -3  10  17      391.27      211.79     52.70 o 
  -2  10  17       20.98       34.16     30.26 o 
  -1  10  17      475.13      478.80     38.65 o 
   0  10  17        6.37       20.67      9.48 o 
   1  10  17      512.92      536.14     23.85 o 
   2  10  17       18.71       30.85      9.68 o 
   3  10  17      340.64      321.89     22.42 o 
  -2  11  17      292.64      273.27     47.82 o 
  -1  11  17      363.07      400.10     81.98 o 
   0  11  17      162.45      189.63     20.50 o 
   1  11  17      314.89      345.98     22.52 o 
   2  11  17      316.14      304.49     19.67 o 
  -1  12  17        0.92      -11.71     26.35 o 
   0  12  17      682.86      714.18     39.80 o 
   1  12  17        2.00        2.36     11.04 o 
   0   0  18     2242.22     2310.66     83.10 o 
   1   0  18      131.34      134.02     15.83 o 
   2   0  18      727.45      744.75     24.28 o 
   3   0  18       51.50       54.73     11.87 o 
   4   0  18     2698.18     2528.42     74.82 o 
   5   0  18       39.83       41.74     15.31 o 
  -5   1  18      178.48      180.36     20.32 o 
  -4   1  18      197.28      201.52     19.72 o 
  -3   1  18      228.66      226.26     19.50 o 
  -2   1  18      183.71      176.97     15.21 o 
  -1   1  18      349.05      346.48     22.18 o 
   0   1  18      742.20      719.24     31.32 o 
   1   1  18      401.40      383.90     27.37 o 
   2   1  18      226.52      238.12     17.12 o 
   3   1  18      243.83      251.49     16.60 o 
   4   1  18      165.55      176.89     15.80 o 
   5   1  18      190.11      146.46     16.22 o 
  -5   2  18      234.84      197.49     29.87 o 
  -4   2  18       74.73       77.37     14.53 o 
  -3   2  18     1079.08     1076.95     37.93 o 
  -2   2  18      303.10      301.38     20.65 o 
  -1   2  18      781.04      789.19     32.05 o 
   0   2  18       14.01        6.68     10.71 o 
   1   2  18      719.45      793.17     38.47 o 
   2   2  18      238.72      231.87     16.92 o 
   3   2  18     1026.05     1018.14     30.19 o 
   4   2  18       92.77      114.42     18.62 o 
   5   2  18      244.93      242.79     17.82 o 
  -5   3  18      123.63      110.88     25.82 o 
  -4   3  18      261.38      248.38     24.41 o 
  -3   3  18      450.27      462.27     25.27 o 
  -2   3  18      722.28      703.99     26.91 o 
  -1   3  18       30.36       11.83     11.52 o 
   0   3  18      177.85      185.84     17.44 o 
   1   3  18       19.66       11.30     12.58 o 
   2   3  18      722.62      718.24     24.45 o 
   3   3  18      477.89      440.49     19.51 o 
   4   3  18      295.26      272.36     18.77 o 
   5   3  18      110.24      119.53     15.94 o 
  -4   4  18      472.53      465.28     38.48 o 
  -3   4  18      847.96      837.42     38.21 o 
  -2   4  18      981.67     1005.76     32.38 o 
  -1   4  18     1007.03     1107.01     38.40 o 
   0   4  18     1090.32     1016.22     43.93 o 
   1   4  18     1051.03     1101.94     46.54 o 
   2   4  18     1027.02      998.07     28.84 o 
   3   4  18      761.87      728.05     24.52 o 
   4   4  18      441.68      480.77     22.82 o 
  -4   5  18      162.85      138.95     24.73 o 
  -3   5  18      212.24      185.58     21.22 o 
  -2   5  18      259.07      267.76     22.90 o 
  -1   5  18      106.13       78.45     17.01 o 
   0   5  18      465.88      401.44     28.82 o 
   1   5  18      112.63      121.50     16.01 o 
   2   5  18      249.04      234.38     18.61 o 
   3   5  18      198.95      191.30     14.96 o 
   4   5  18      164.91      150.17     17.56 o 
  -4   6  18      696.49      722.62     47.66 o 
  -3   6  18      380.81      367.65     38.06 o 
  -2   6  18      852.06      804.27     46.93 o 
  -1   6  18      351.80      378.45     27.61 o 
   0   6  18     1787.25     1790.29     60.84 o 
   1   6  18      323.44      362.92     20.90 o 
   2   6  18      809.49      801.02     31.30 o 
   3   6  18      427.38      411.05     19.90 o 
   4   6  18      720.78      706.00     30.38 o 
  -4   7  18       29.12       18.20     19.66 o 
  -3   7  18      121.46      128.83     32.21 o 
  -2   7  18       40.47       43.19     17.59 o 
  -1   7  18      519.38      529.21     32.85 o 
   0   7  18      311.68      332.61     26.60 o 
   1   7  18      531.72      540.06     22.24 o 
   2   7  18       32.15       56.15     12.99 o 
   3   7  18      126.95      157.74     14.82 o 
   4   7  18       41.03       37.52     13.47 o 
  -3   8  18      664.51      793.46     70.27 o 
  -2   8  18      253.40      244.98     29.65 o 
  -1   8  18      574.85      569.32     34.31 o 
   0   8  18      339.42      325.99     26.06 o 
   1   8  18      621.12      604.71     24.16 o 
   2   8  18      209.24      201.16     18.85 o 
   3   8  18      677.60      683.83     29.39 o 
  -3   9  18       22.17       97.60     35.13 o 
  -2   9  18      186.54      235.21     41.97 o 
   0   9  18      171.54      130.84     20.60 o 
   1   9  18       17.68       11.92      9.82 o 
   2   9  18      214.69      240.44     17.91 o 
   3   9  18       19.32       17.96     12.11 o 
  -2  10  18     1209.59     1341.96     96.62 o 
  -1  10  18       16.43       40.01     23.42 o 
   0  10  18     1201.14     1302.00     40.45 o 
   1  10  18       12.59        5.71     10.25 o 
   2  10  18     1142.22     1208.75     35.80 o 
  -2  11  18        5.61       51.73     29.28 o 
  -1  11  18      116.73       23.42     34.16 o 
   0  11  18        5.38       -6.04     14.02 o 
   1  11  18      114.74      108.82     16.39 o 
   2  11  18       10.64      -11.60     10.98 o 
   1   0  19     2949.11     2827.77     80.00 o 
   2   0  19      126.18      142.01     13.01 o 
   3   0  19     2482.34     2302.02     48.71 o 
   4   0  19       85.54       99.88     13.32 o 
  -4   1  19        6.58       -2.40     11.00 o 
  -3   1  19      305.32      245.69     20.99 o 
  -2   1  19      256.05      279.72     23.88 o 
  -1   1  19       39.06       49.78     13.24 o 
   0   1  19       29.15        8.17     12.15 o 
   1   1  19       47.13       41.66     14.91 o 
   2   1  19      253.11      302.09     19.67 o 
   3   1  19      270.12      245.09     17.59 o 
   4   1  19        2.98       -6.05      9.30 o 
  -4   2  19     1540.83     1548.38     56.29 o 
  -3   2  19      121.25      113.46     20.71 o 
  -2   2  19     1579.00     1500.96     51.34 o 
  -1   2  19       68.54       62.91     13.95 o 
   0   2  19     2528.85     2523.66     74.57 o 
   1   2  19      105.81      100.33     18.05 o 
   2   2  19     1562.48     1440.82     40.03 o 
   3   2  19       88.22       72.06     11.57 o 
   4   2  19     1588.21     1588.91     41.31 o 
  -4   3  19       46.60       48.59     14.18 o 
  -3   3  19      151.71      168.22     17.86 o 
  -2   3  19      133.30      145.19     17.26 o 
  -1   3  19      137.76      153.61     17.35 o 
   0   3  19      104.76       77.48     17.63 o 
   1   3  19      134.73      129.97     20.47 o 
   2   3  19      111.87      111.30     14.52 o 
   3   3  19      167.94      176.54     14.89 o 
   4   3  19       46.64       47.39     12.32 o 
  -4   4  19      191.34      151.85     48.31 o 
  -3   4  19      575.98      571.45     28.74 o 
  -2   4  19      333.87      340.87     25.66 o 
  -1   4  19     1420.65     1338.95     50.51 o 
   0   4  19      767.92      789.69     39.42 o 
   1   4  19     1362.23     1390.59     61.00 o 
   2   4  19      276.39      295.96     20.00 o 
   3   4  19      588.68      563.99     28.00 o 
   4   4  19      211.79      215.55     18.02 o 
  -4   5  19       94.88       83.15     24.40 o 
  -3   5  19       26.73       11.17     16.81 o 
  -2   5  19      216.90      214.66     22.16 o 
  -1   5  19       56.42       48.41     18.89 o 
   0   5  19       41.43       36.94     15.08 o 
   1   5  19       46.92       35.22     13.26 o 
   2   5  19      217.18      234.65     18.72 o 
   3   5  19       25.42       17.89      9.89 o 
   4   5  19      116.13      140.07     15.94 o 
  -4   6  19      415.22      384.97     37.19 o 
  -3   6  19      667.32      699.77     61.49 o 
  -2   6  19      371.36      373.80     34.51 o 
  -1   6  19     1535.97     1445.60     67.28 o 
   0   6  19      229.09      214.24     23.72 o 
   1   6  19     1595.78     1579.17     42.94 o 
   2   6  19      356.91      339.03     25.56 o 
   3   6  19      632.62      627.59     26.12 o 
   4   6  19      373.97      333.56     21.73 o 
  -2   7  19      155.68      146.40     34.16 o 
  -1   7  19        4.98       -0.45     12.35 o 
   0   7  19       12.96       11.44     12.86 o 
   1   7  19        3.10        6.00     10.68 o 
   2   7  19      159.06      154.82     16.62 o 
   3   7  19        9.97        2.54     10.16 o 
  -2   8  19      763.39      855.92     74.17 o 
  -1   8  19       30.49        6.94     13.50 o 
   0   8  19     1572.30     1572.28     69.47 o 
   1   8  19       23.26       11.52     11.28 o 
   2   8  19      715.19      758.31     36.50 o 
   3   8  19       28.08       27.83     12.43 o 
  -2   9  19        1.37       77.10     40.01 o 
  -1   9  19       12.22       31.23     22.45 o 
   0   9  19        0.42        6.05     15.69 o 
   1   9  19       17.39       26.67     10.58 o 
   2   9  19        2.84       18.75     13.69 o 
  -2  10  19      145.31      185.43     43.92 o 
  -1  10  19      806.84     1002.32     82.96 o 
   0  10  19       55.27       74.45     18.30 o 
   1  10  19      899.04      971.19     36.01 o 
   2  10  19      135.85      138.79     17.86 o 
   0  11  19       51.63       21.99     36.11 o 
   0   0  20      685.67      667.96     87.35 o 
   1   0  20       18.03       43.92     18.63 o 
   2   0  20      767.91      728.58     37.72 o 
   3   0  20        0.37       -0.60      9.32 o 
   4   0  20     1319.18     1299.32     40.40 o 
  -4   1  20      275.40      295.41     23.37 o 
  -3   1  20      311.93      279.52     26.23 o 
  -2   1  20      514.20      568.61     69.29 o 
  -1   1  20      654.70      681.69     36.24 o 
   0   1  20       53.75       66.06     16.89 o 
   1   1  20      614.23      600.76     44.15 o 
   2   1  20      469.23      491.82     27.09 o 
   3   1  20      310.45      314.11     33.27 o 
   4   1  20      265.22      257.87     18.74 o 
  -4   2  20      318.94      252.83     22.87 o 
  -3   2  20      729.74      708.47     32.62 o 
  -2   2  20       26.22        7.79     22.55 o 
  -1   2  20     1167.89      968.05     53.82 o 
   0   2  20      139.27      131.34     24.49 o 
   1   2  20     1157.16     1061.42     57.23 o 
   2   2  20       13.44        8.46     12.27 o 
   3   2  20      708.36      721.57     24.95 o 
   4   2  20      320.83      310.23     20.57 o 
  -4   3  20       55.96       47.96     14.64 o 
  -3   3  20      172.30      210.54     36.20 o 
  -2   3  20      513.59      512.00     31.42 o 
  -1   3  20      710.46      773.21     64.90 o 
   0   3  20      417.68      402.55     36.56 o 
   1   3  20      704.93      663.46     37.47 o 
   2   3  20      524.34      511.61     33.50 o 
   3   3  20      118.31      132.34     13.72 o 
   4   3  20       48.20       36.67     11.87 o 
  -3   4  20      171.06      187.13     19.62 o 
  -2   4  20      453.97      449.26     29.89 o 
  -1   4  20      294.84      247.36     29.65 o 
   0   4  20      130.06      105.24     23.80 o 
   1   4  20      343.39      345.33     28.90 o 
   2   4  20      412.57      407.59     24.36 o 
   3   4  20      132.94      125.14     16.64 o 
  -3   5  20      119.35      119.12     17.30 o 
  -2   5  20      367.09      424.45     29.85 o 
  -1   5  20       36.75       37.29     14.83 o 
   0   5  20      262.01      294.02     27.41 o 
   1   5  20       32.31        9.99     28.47 o 
   2   5  20      390.96      371.34     23.25 o 
   3   5  20      125.35      123.00     15.96 o 
  -3   6  20       72.24       72.22     29.28 o 
  -2   6  20      442.78      469.26     38.63 o 
  -1   6  20      134.74      165.22     28.69 o 
   0   6  20      452.33      436.94     32.50 o 
   1   6  20      112.25      119.45     20.60 o 
   2   6  20      388.68      394.09     24.19 o 
   3   6  20       55.73       49.41     14.10 o 
  -2   7  20       40.13       19.99     18.59 o 
  -1   7  20      321.83      346.91     35.87 o 
   0   7  20       11.14       32.35     14.79 o 
   1   7  20      307.04      309.78     53.68 o 
   2   7  20       52.82       38.41     15.19 o 
   3   7  20      316.08      312.20     20.69 o 
  -2   8  20      202.93      233.26     47.82 o 
  -1   8  20      398.84      375.15     38.26 o 
   0   8  20        6.20      -20.26     13.51 o 
   1   8  20      432.45      398.59     23.58 o 
   2   8  20      187.33      180.80     21.96 o 
  -1   9  20       90.89       91.72    115.16 o 
   0   9  20      157.73      206.26     25.72 o 
   1   9  20       93.27      113.37     23.24 o 
   1   0  21        2.06        8.56     16.81 o 
   2   0  21       13.08       30.26     15.58 o 
   3   0  21        1.56        1.46     11.98 o 
  -3   1  21      677.46      657.82     32.64 o 
  -2   1  21      375.78      352.69     36.56 o 
  -1   1  21     1856.80     1835.80     79.36 o 
   0   1  21      435.31      453.26     39.34 o 
   1   1  21     1901.00     1831.89    113.21 o 
   2   1  21      392.92      400.73     31.69 o 
   3   1  21      657.05      626.66     28.62 o 
  -3   2  21       54.75       56.77     14.37 o 
  -2   2  21      109.35       86.94     18.34 o 
  -1   2  21       71.29       54.65     20.70 o 
   0   2  21        6.29        4.03     16.36 o 
   1   2  21       69.87       84.97     22.36 o 
   2   2  21       92.76       58.42     18.55 o 
   3   2  21       40.87       37.66     12.73 o 
  -3   3  21       72.42       90.93     20.90 o 
  -2   3  21     1279.86     1287.81     50.05 o 
  -1   3  21      213.37      242.07     30.34 o 
   0   3  21      924.19      906.64     54.17 o 
   1   3  21      207.98      200.21     23.79 o 
   2   3  21     1261.81     1293.17     44.76 o 
   3   3  21       87.97       85.31     14.96 o 
  -3   4  21       31.00       29.85     15.05 o 
  -2   4  21       25.76       24.50     14.74 o 
  -1   4  21      298.36      320.45     34.11 o 
   0   4  21       70.11       62.80     21.73 o 
   1   4  21      298.81      312.01     32.97 o 
   2   4  21       16.19       12.20     17.25 o 
   3   4  21       12.51        3.66     14.76 o 
  -3   5  21      443.35      482.66     39.26 o 
  -2   5  21       47.93       45.99     19.66 o 
  -1   5  21      944.68      926.32     55.21 o 
   0   5  21       30.46       27.86     16.07 o 
   1   5  21      863.08      869.42     44.69 o 
   2   5  21       52.63       43.50     15.46 o 
   3   5  21      442.49      469.64     26.55 o 
  -2   6  21      258.96      258.28     46.85 o 
  -1   6  21       80.06      114.19     20.47 o 
   0   6  21       90.88       90.64     24.58 o 
   1   6  21       99.27       68.56     24.56 o 
   2   6  21      253.40      246.07     24.05 o 
  -2   7  21      931.07     1052.09     83.93 o 
  -1   7  21      171.70      195.93     24.55 o 
   0   7  21      614.90      634.89     38.58 o 
   1   7  21      171.86      200.98     25.65 o 
   2   7  21      936.16     1019.86     42.40 o 
  -1   8  21      110.07       85.91     21.00 o 
   0   8  21       28.50       29.19     17.57 o 
   1   8  21      112.63      122.99     22.16 o 
   0   0  22      225.68      120.04     39.04 o 
   1   0  22        0.07       21.96     18.63 o 
   2   0  22       20.10       32.09     15.88 o 
   3   0  22        0.36        2.80     11.05 o 
  -3   1  22      153.79      158.35     19.82 o 
  -2   1  22      657.17      624.85     50.43 o 
  -1   1  22      378.73      424.66     40.72 o 
   0   1  22      546.36      498.85     41.65 o 
   1   1  22      363.78      409.91     56.61 o 
   2   1  22      640.67      598.47     38.13 o 
   3   1  22       96.28       90.71     16.83 o 
  -2   2  22       49.09       48.77     21.53 o 
  -1   2  22       54.52       39.04     20.70 o 
   0   2  22       28.26       56.61     21.39 o 
   1   2  22       47.42       59.08     18.36 o 
   2   2  22       56.66       62.62     18.58 o 
  -2   3  22      282.39      273.54     26.13 o 
  -1   3  22     1236.68     1255.62     66.59 o 
   0   3  22      309.72      384.26     40.99 o 
   1   3  22     1222.25     1308.15     67.28 o 
   2   3  22      273.73      278.23     28.69 o 
  -2   4  22       64.31       68.75     17.87 o 
  -1   4  22        8.57       26.22     30.74 o 
   0   4  22      119.02      134.27     22.22 o 
   1   4  22       10.43       -6.08     20.53 o 
   2   4  22       72.40       74.07     20.71 o 
  -2   5  22      757.49      732.44     50.72 o 
  -1   5  22       10.12       11.12     19.03 o 
   0   5  22      606.02      617.66     38.87 o 
   1   5  22        7.68        8.36     16.15 o 
   2   5  22      760.49      601.50     99.06 o 
  -1   6  22       25.11       56.98     22.94 o 
   0   6  22       12.22        5.14     14.91 o 
   1   6  22       26.94       31.79     17.58 o 
   0   7  22       23.32       48.07     18.14 o 
   1   0  23      111.70      107.94     26.20 o 
   2   0  23        0.96       10.31     16.20 o 
  -2   1  23      114.07       72.99     33.18 o 
  -1   1  23      390.62      454.91     83.93 o 
   0   1  23      103.07       56.06     56.12 o 
   1   1  23      355.14      330.76     36.88 o 
   2   1  23      109.54      102.75     27.08 o 
  -1   2  23       29.01       18.72     17.09 o 
   0   2  23      667.95      604.16     60.02 o 
   1   2  23       37.46       50.26     22.77 o 
  -1   3  23      431.51      461.98     42.79 o 
   0   3  23      206.82      192.76     32.44 o 
   1   3  23      426.49      417.16     40.82 o 
  -1   4  23      172.48      210.02     31.75 o 
   0   4  23      139.27      141.91     29.32 o 
   1   4  23      168.49      207.18     27.01 o 
                                                 
